# Supplementary material for: Diagnosis of Invasive Meningioma Based on Brain-Tumor Interface Radiomics Features on Brain MR Images: A Multicenter Study
Source: Front Oncol. 2021 Aug 20;11:708040. doi: 10.3389/fonc.2021.708040 (PMC8422846; doi:10.3389/fonc.2021.708040)
Supplement: Supplementary file 7 [file Table_2.xlsx]

## Sheet: Sheet 1
Table S2: Area under the Curve and corresponding adjust P value between 9 ROIs
	Training set			Internal validation set			External validation set
ROI	AUC (CI95%)	P	adjust.P	AUC (CI95%)	P	adjust.P	AUC (CI95%)	P	adjust.P
BTI-2mm	0.64 (0.57 - 0.7)	4.55443e-10	0	0.52 (0.39 - 0.66)	0.000894973	0.003	0.53 (0.43 - 0.63)	7.83102e-10	0
BTI-3mm	0.79 (0.73 - 0.85)	0.00785467	0.009	0.69 (0.55 - 0.82)	0.0432594	0.056	0.62 (0.53 - 0.72)	8.33989e-06	0
BTI-4mm	0.89 (0.85 - 0.93)	Ref	Ref	0.85 (0.74 - 0.96)	Ref	Ref	0.88 (0.83 - 0.93)	Ref	Ref
BTI-5mm	0.66 (0.59 - 0.73)	1.39632e-09	0	0.6 (0.46 - 0.73)	0.000167268	0.002	0.53 (0.43 - 0.63)	2.24043e-09	0
Combine-2mm	0.69 (0.62 - 0.75)	3.8604e-09	0	0.65 (0.51 - 0.79)	0.00139541	0.003	0.6 (0.51 - 0.69)	4.20509e-09	0
Combine-3mm	0.61 (0.54 - 0.68)	9.67563e-12	0	0.62 (0.49 - 0.74)	0.00590135	0.011	0.5 (0.4 - 0.6)	6.85406e-11	0
Combine-4mm	0.75 (0.69 - 0.81)	6.47671e-07	0	0.74 (0.62 - 0.86)	0.0125945	0.019	0.66 (0.58 - 0.75)	1.62029e-07	0
Combine-5mm	0.67 (0.6 - 0.73)	7.21683e-10	0	0.63 (0.5 - 0.77)	0.00128983	0.003	0.62 (0.53 - 0.71)	1.26697e-07	0
Whole-Tumor	0.7 (0.63 - 0.76)	9.77703e-08	0	0.71 (0.58 - 0.83)	0.0539804	0.061	0.57 (0.47 - 0.66)	6.82277e-10	0
Note: adjust.P was a P value adjusted by Benjamini and Hochberg
