# Supplementary material for: Diagnosis of Invasive Meningioma Based on Brain-Tumor Interface Radiomics Features on Brain MR Images: A Multicenter Study
Source: Front Oncol. 2021 Aug 20;11:708040. doi: 10.3389/fonc.2021.708040 (PMC8422846; doi:10.3389/fonc.2021.708040)
Supplement: Supplementary file 8 [file Table_3.xlsx]

## Sheet: BTI-2mm
Table S3: Principal component information.
Invasive	RC1	RC5	RC2	RC3	RC6	RC4	RC7	RC8	RC9	RC10	RC11
Noninvasive	-0.809083	0.10186	-1.0951	-0.364214	-0.545447	0.0972276	-1.1745	-0.435835	-0.0554124	0.326042	0.468084
Noninvasive	-0.57566	-0.70234	0.104388	0.151038	1.74345	-0.829905	0.925215	-0.725355	0.801311	-0.516879	1.17086
Noninvasive	0.623522	-0.773549	0.654678	0.0604731	0.151602	-0.471754	-0.154735	-0.195393	-0.517274	-0.753915	-0.647684
Invasive	2.92039	-0.62009	-0.712168	-0.364232	-0.305084	0.471556	0.678034	-0.447031	0.91424	-0.991792	-0.337184
Noninvasive	1.07073	-0.989489	-0.373852	0.130722	-0.540469	-0.00719646	-0.413194	-0.0327632	0.131497	-0.239394	-0.242998
Invasive	0.903762	0.989258	0.527304	0.483776	-0.145234	-0.590095	-0.222696	0.186857	-0.537024	0.737698	0.145255
Invasive	1.3478	0.74207	0.518375	-0.0238437	1.04333	-0.259744	-0.231649	-0.0477681	-0.617299	-0.274768	1.25691
Noninvasive	1.07602	1.70845	-0.041133	-0.204892	-0.608963	0.616736	0.132354	-1.59199	0.214886	-0.483932	-0.662425
Noninvasive	-0.607256	-0.612526	0.386994	0.0890408	0.269663	-0.470044	-0.0514047	-0.623583	-0.139944	-0.383856	1.39713
Noninvasive	0.839801	-0.00440937	-2.75617	-0.619639	-0.126347	1.34625	-1.22152	-0.42232	1.77534	-0.827891	-0.813353
Noninvasive	1.1122	-1.23122	-0.765932	0.253322	-0.356703	-0.301312	-0.601379	-0.018607	-0.222003	-0.577193	0.843146
Noninvasive	1.19608	-0.63578	0.472621	-0.0547303	-0.785898	-0.815025	-0.260471	0.558438	0.23263	0.795196	-0.224334
Noninvasive	0.498979	0.331969	0.0238394	-0.189239	-0.742832	0.584254	-0.275323	-0.572637	0.178706	-0.644821	0.558428
Invasive	0.882373	5.36311	-0.705619	0.300585	1.1614	0.454645	1.76032	-0.142439	-3.25678	0.658537	-0.381921
Noninvasive	1.37924	0.828988	0.0855953	-0.14491	-0.149176	-0.184302	-0.396374	-0.375935	-0.214843	-0.748037	0.824355
Invasive	1.86858	0.0125147	0.259923	0.700125	1.05942	1.18623	0.22124	1.98788	-1.0011	1.02496	2.00207
Noninvasive	0.65374	-0.474391	-0.953589	-0.124459	-0.708602	-0.71211	-0.40494	0.0367175	-0.139661	-1.20734	-1.85828
Invasive	1.35556	2.39283	-0.193676	-0.177249	3.21518	0.336889	0.0936482	-0.805224	-2.05417	-0.505084	1.69624
Noninvasive	1.42115	-1.39736	0.248353	0.0353687	-0.646423	-0.329321	0.656587	-1.04659	-0.525774	-0.0881904	-0.00976482
Noninvasive	0.196194	-0.958003	0.215683	0.189572	-0.681652	-0.639653	0.0719494	-0.312988	-0.236563	0.00322557	0.776955
Invasive	0.98963	2.91546	0.0671092	0.565795	0.681825	1.84651	0.96929	0.434168	-1.64872	0.956663	-0.0657207
Invasive	0.83784	-0.130336	0.420563	0.073629	-0.366962	2.40488	-0.389258	2.4029	0.0392426	-1.58565	0.0951989
Noninvasive	1.27925	1.44098	0.121928	0.0576546	1.8275	0.26803	-0.469362	-0.38	-1.34002	-0.186348	1.39635
Noninvasive	-0.339718	-0.81602	-0.798276	0.118804	-0.293001	-0.931453	1.13964	-0.933208	-0.872511	-0.315409	1.72879
Noninvasive	1.05593	1.46243	0.332355	0.00705119	-0.0123071	0.00550643	0.106793	3.41384	-0.00587559	-1.4582	1.57319
Noninvasive	-0.259438	-0.935713	0.445777	0.256749	0.969098	-0.0204611	3.40668	0.975486	0.498019	0.768012	0.0935132
Noninvasive	0.506386	-0.990469	-0.131923	-0.110133	-0.998985	0.472091	-0.307326	-0.546076	-0.168412	0.33498	0.0421257
Noninvasive	0.613856	-1.35655	0.148307	0.103269	0.237759	-0.324653	0.121353	-0.879504	-0.904202	-0.69256	1.17503
Noninvasive	1.82477	1.24718	-1.81451	0.0907263	-0.231118	2.48571	0.361694	-1.03466	5.18234	0.00742384	0.0813506
Noninvasive	-0.0921617	2.5973	-0.209393	1.08717	-0.861678	0.0807566	0.114751	4.65641	1.61684	1.13465	1.68322
Invasive	0.765569	-0.656466	0.370977	-0.153274	-0.712678	-0.134183	-0.370981	0.630853	-0.592533	0.0928817	-0.115704
Noninvasive	0.801454	0.862646	0.471032	0.867646	0.365614	0.583759	-0.221157	0.458547	-0.670806	0.0657406	2.67592
Noninvasive	1.57579	1.05247	-0.197219	-0.235268	-1.04629	0.313488	0.653086	-0.929081	0.861663	1.53613	-0.814311
Noninvasive	0.838377	0.68585	0.0011139	-0.193165	2.26529	1.89722	0.477977	1.77511	-1.66695	-0.424939	-0.876315
Invasive	0.535565	-0.390687	-0.223014	-0.246963	-0.638596	-0.502981	-0.432506	-0.752909	-0.74518	-1.10469	-0.399381
Noninvasive	0.988051	-0.604928	0.724342	0.140253	-0.00208946	0.86554	0.46807	-0.614285	-1.24282	0.113533	0.00400239
Invasive	0.969989	0.412418	0.177646	-0.321996	-0.910811	0.225793	-0.177182	-0.207758	0.776528	-0.387081	-0.642854
Invasive	0.605826	-0.334393	0.23254	0.101245	1.61658	-0.600939	-0.141861	0.813309	-0.853477	-0.448611	0.178194
Noninvasive	1.59701	0.180149	0.252616	-0.0267326	-0.736369	0.146326	0.491994	0.0132683	-0.686627	2.1616	0.119022
Invasive	0.44253	2.42297	0.26258	-0.22354	-0.0357336	-0.242711	0.280918	0.502838	-1.27574	-1.5992	-1.42651
Noninvasive	1.2202	-0.347569	0.61488	1.80747	-0.405904	1.82277	0.510833	1.1936	-0.414255	0.445516	2.20063
Noninvasive	0.10412	-0.302353	-2.11321	-0.237935	-0.102386	-0.505895	-0.791734	-1.06941	-0.938305	-0.637605	-0.388846
Noninvasive	0.694596	-1.32584	-0.411764	0.0841706	-0.855895	0.0149945	0.554398	-0.757622	-0.620448	-0.354867	-0.460584
Noninvasive	1.60492	1.48214	0.203355	-0.220622	-0.00782364	-0.0730703	0.312174	-0.0747079	-0.878389	-0.0923146	1.03506
Noninvasive	0.961493	-0.188264	0.23734	0.790105	0.342016	1.23365	-0.0441646	3.36892	-1.00218	1.1034	0.6898
Noninvasive	1.7656	-0.636725	-0.157299	0.492611	-0.854853	0.430121	0.0853976	-1.51565	0.684137	0.53827	0.681377
Noninvasive	1.64493	0.868217	0.201497	0.549548	-0.608086	1.42303	0.234671	0.176226	0.808759	-0.492184	1.45331
Noninvasive	0.339674	-1.43433	-0.720794	-0.00718436	-0.692897	0.574882	0.0408721	-0.94819	-1.03343	-0.295206	0.800199
Noninvasive	2.21291	-1.07583	0.479203	0.208411	0.368415	0.730051	0.364177	0.633504	-1.24285	-1.0067	0.162531
Noninvasive	0.532665	-0.570873	0.586809	0.149049	0.0234125	-0.603607	-0.816665	-0.166354	-0.2573	-0.860122	0.463603
Noninvasive	0.0101083	-1.01126	0.416565	0.0540393	0.443639	-0.109265	-0.470056	-1.12841	-0.618347	-0.00380054	1.08536
Invasive	1.0784	-0.182376	0.683052	-0.0486975	1.07285	0.671782	0.166866	-0.71444	-1.01569	-0.982094	0.855757
Noninvasive	0.513154	-0.99243	0.452946	0.0455752	-0.594593	-0.163721	-0.04396	0.5739	-0.511089	1.0001	-0.193557
Noninvasive	1.43625	2.80872	0.140733	-0.128363	-0.531633	-0.395378	0.552793	-0.515392	-0.0213578	-1.24842	-0.191576
Noninvasive	1.41646	-0.607001	-0.35023	0.240288	-0.812129	0.6645	-0.132657	-0.691772	0.642902	-1.11587	0.908427
Noninvasive	1.81256	0.988835	-0.44398	-0.316476	-0.595079	0.809162	0.241928	-1.1216	1.47642	-0.0870804	-0.0195739
Invasive	0.701805	-0.5519	0.163418	-0.0841728	1.25252	-0.79882	-0.278634	-1.22858	-0.947518	-0.851265	0.141848
Noninvasive	2.07706	-0.0573536	0.406484	0.510073	0.849512	-0.119392	0.629946	-0.180459	-1.16617	2.33888	2.05018
Noninvasive	1.01198	-0.921964	0.628571	1.94015	-0.0667723	1.88116	0.386661	2.99886	-0.515907	-2.65361	1.66319
Noninvasive	0.528107	-0.526095	0.496263	-0.0545758	-0.537606	-0.259065	-0.506688	-0.299828	-0.19576	0.790379	1.28855
Noninvasive	-0.142096	-1.00306	0.629827	-0.0494985	-0.673819	0.806317	1.48664	0.106612	-0.775292	0.296459	-0.228632
Noninvasive	0.891702	-0.619287	0.524305	0.026617	-0.768785	0.968219	-0.0290762	0.219088	0.0758814	-0.347485	0.43
Invasive	0.846586	3.41508	0.0773746	0.160627	0.576977	1.1171	0.77347	0.726602	-1.48343	-0.642714	0.686205
Noninvasive	0.93825	1.52	0.258405	0.46691	-0.225963	0.12151	0.0166413	1.831	0.0600752	0.111448	1.89596
Noninvasive	0.996785	0.259795	-0.576944	0.164955	-0.60697	0.547706	-0.580394	0.713927	1.37214	-1.14071	1.72295
Noninvasive	1.2764	0.163452	0.44841	0.409523	0.994981	-0.0957621	-0.549879	-0.558853	-0.641184	1.03024	1.86571
Invasive	-0.813367	-0.29646	0.195591	0.194479	2.94962	-0.942692	1.16958	-0.920719	2.51593	-1.3363	-0.476255
Noninvasive	0.403388	2.48544	0.160496	-0.373293	-1.05716	-0.13803	0.370556	-0.388132	0.137306	0.139603	-1.08784
Noninvasive	-0.646786	-0.331077	-3.46206	0.107724	-0.134346	-1.50164	1.57452	0.896777	-1.32383	-0.120275	1.85035
Invasive	0.248955	0.552108	0.567504	-0.23935	0.387707	-0.40263	-0.538917	-0.420814	-0.878415	-0.53858	-0.578691
Invasive	0.401536	-0.688656	0.395572	-0.0829609	0.303104	-0.876047	0.167124	-0.514861	-0.380571	-0.336173	-0.384362
Invasive	-0.784575	-0.878374	0.31151	0.00156932	-0.741571	0.543335	0.118681	-0.418767	0.0657555	1.27344	-0.0989112
Invasive	-0.421251	-0.674603	-0.24162	0.0255633	-0.80492	1.51277	-0.759485	-0.845368	0.31542	-0.007333	1.96897
Invasive	0.518844	-1.1793	0.12294	-0.133138	-1.28173	-0.419348	1.38189	1.79414	0.0373992	0.137048	-0.495365
Invasive	-0.700796	-0.529119	-0.278272	-0.0659842	-0.728973	-0.32462	-0.563347	1.208	-0.209852	-0.845957	-1.66846
Noninvasive	-0.395862	0.947333	0.65501	-0.455064	-0.229954	3.98492	0.0441606	-0.140263	-0.48441	0.302744	-2.70705
Invasive	0.812286	-0.541251	0.322316	-0.0827274	-0.18038	-0.724216	-0.40145	-0.789714	-0.608912	-0.814132	-0.911958
Noninvasive	0.00766014	-0.333951	0.542084	-0.238793	0.898784	-0.330361	3.23077	-0.340873	0.0104835	0.66188	-0.320007
Noninvasive	-2.08051	-0.23956	-1.42433	-0.138044	-0.889936	1.23093	-0.626918	-0.371303	-0.299343	0.418513	1.52969
Noninvasive	-0.373378	0.312827	0.674244	-0.231099	-0.570835	0.609042	-0.572945	-0.703601	0.0386119	-0.910806	0.601358
Noninvasive	-2.00607	0.218499	-0.541291	-0.15828	-0.25377	0.0845875	-0.237913	-1.06645	-0.527201	-1.09392	0.522461
Noninvasive	-0.220198	0.51957	0.354681	-0.180139	-0.587859	-0.903711	-0.59134	0.666763	0.57067	-1.23438	0.342793
Noninvasive	-2.47612	-0.275317	-2.28361	-0.237188	-0.405908	2.52228	0.323008	-0.429322	-0.842066	0.754252	3.63078
Noninvasive	-1.22447	-0.237087	-0.482207	0.0753569	0.799562	-0.660828	3.71931	-0.393108	-0.271597	-0.36355	2.22771
Noninvasive	-1.52453	-0.0628944	-0.791428	-0.0481712	-0.90793	0.0216247	-0.103406	-0.877616	-0.400173	-0.425131	0.51407
Noninvasive	1.27549	-1.28255	0.576387	0.21008	-0.285444	-0.74712	0.693916	0.825296	-0.135366	1.83668	0.266211
Noninvasive	0.260708	-1.60525	0.308518	0.178191	0.192192	-0.870584	0.340862	2.56108	-0.11068	0.364446	-0.406409
Noninvasive	0.00704863	1.64972	0.383434	-0.345604	0.510352	-0.412772	-0.614026	-0.371252	-0.56206	-0.883598	0.272925
Noninvasive	-0.58977	-0.484908	-0.192569	-0.0259164	-0.487906	-0.731128	-0.0511288	-0.965166	-0.461646	-0.278854	0.0466788
Noninvasive	-1.24277	0.995922	-0.00573737	-0.0483837	-1.47554	0.851421	-0.376238	-1.48692	0.648825	5.60384	-0.739615
Noninvasive	0.380537	1.19798	0.565174	-0.483852	0.16464	-0.341102	-0.160761	-0.671675	-0.823549	-1.07087	-0.712292
Noninvasive	1.23424	2.33998	-0.0731128	-0.187918	1.09453	-0.503811	0.315005	0.13434	-1.52184	1.49925	0.765096
Noninvasive	-0.656743	0.523831	0.630899	-0.109041	-0.72533	-0.197101	0.692442	-0.0290228	-0.280448	0.107467	-1.79875
Noninvasive	-0.71659	0.767942	0.64408	-0.219131	0.626642	-0.656609	0.130489	0.00105226	0.0379121	0.44977	-0.154641
Invasive	-0.608957	0.356216	0.194757	-0.11937	-0.848986	-0.861809	-0.030832	-0.582639	-0.214767	-0.815487	-1.4428
Noninvasive	0.644254	-0.454774	0.345725	0.0756676	0.235784	-0.638835	-0.66661	3.07447	-0.0245682	-1.63333	0.304549
Noninvasive	-2.41586	-0.168355	0.36973	-0.316018	-0.348164	1.96342	1.03546	0.911037	0.723134	0.110128	-0.283366
Noninvasive	-0.267701	0.261993	0.373145	-0.356846	-0.659386	-0.869178	-0.296698	4.30649	0.951755	-0.812276	0.857315
Noninvasive	-0.492183	0.0756404	0.581132	-0.10396	-0.177841	-0.730249	-0.191745	-0.0753185	0.0271579	0.726528	-0.239752
Noninvasive	-0.247107	0.127341	0.716258	-0.3498	-0.0153415	1.30706	-0.383446	-0.117305	-0.441428	-0.989778	0.0690335
Noninvasive	-0.567255	-0.498841	0.0682106	-0.0693117	-1.07051	0.662214	-0.189757	0.51098	0.0300998	-0.706476	0.95248
Noninvasive	0.104092	-0.788259	-0.2256	-0.122054	-0.599212	-0.311696	-0.548351	-0.996272	-0.645943	-0.675398	-0.195828
Noninvasive	-0.296588	-0.600657	0.526721	0.0508252	-0.755128	-0.6634	0.0204791	-0.224994	-0.0399384	0.98036	-0.69895
Noninvasive	-0.245436	1.16525	-1.9677	-0.296053	-0.78645	-1.65818	-1.13179	0.0176771	1.29328	-0.219936	-1.82796
Noninvasive	-0.999844	0.109182	0.258444	-0.362366	1.53682	1.19391	-0.58412	2.58211	-0.0695193	0.8699	-0.925361
Noninvasive	0.277927	0.945513	0.198924	-0.355035	1.78547	-0.14944	-0.893493	-0.415742	-0.873506	-1.58463	-0.427347
Noninvasive	-0.927111	-1.43827	-0.480456	0.0751502	-0.792171	2.98238	-0.962752	0.786246	0.498004	-0.0836793	0.764107
Noninvasive	1.16634	0.395925	-0.240974	-0.45328	-0.616295	0.421604	-0.174552	-0.920861	-0.17506	-0.30676	-1.05895
Invasive	0.621736	-0.184091	0.669538	-0.30769	0.18302	0.754578	-0.327162	0.344059	-0.437138	-1.43203	0.022333
Noninvasive	-1.20465	-0.130447	-0.0325502	-0.275974	-0.992219	0.399222	-0.617589	0.686476	0.534916	-0.836654	0.210079
Noninvasive	-0.475316	0.0459043	0.303805	-0.113198	2.07651	-0.672687	-0.711476	-0.270554	0.696907	0.415878	0.0316997
Noninvasive	-0.102687	-0.535788	0.524682	-0.376193	0.816378	1.91577	-0.265628	0.900336	-0.615227	-0.52699	-0.834525
Noninvasive	-0.381606	-0.693619	0.0518464	0.0985734	2.89036	0.460883	-0.270997	0.596119	0.304247	1.70033	-0.836065
Invasive	-0.868062	-0.432118	0.379041	0.202186	1.03188	-0.800739	-0.864191	-0.0716614	0.712309	-0.061398	-0.48797
Invasive	-1.49068	-0.466909	0.374403	0.105058	-0.0445705	-0.485202	0.377714	1.44162	0.675274	0.357342	0.356621
Noninvasive	-1.72973	0.565618	-0.462474	-0.236488	-1.18218	-0.838337	-0.80057	2.68592	1.10382	0.0244983	0.726645
Noninvasive	0.307728	0.641705	-0.00886612	-0.285486	-0.768242	-0.319537	-0.891704	0.809148	0.63145	-1.02562	-0.518443
Noninvasive	-0.0470923	-0.32052	0.632935	-0.131287	-0.180088	-0.471286	-0.516344	-0.0697805	-0.0906188	-0.305128	0.236977
Noninvasive	-0.0857256	0.422405	0.345984	-0.344815	0.00548437	-0.658893	-0.472114	4.78281	0.203388	0.313978	1.08949
Noninvasive	0.0248114	0.0417768	0.600086	-0.178824	-0.275136	-0.382893	-0.474915	-0.347003	-0.144748	-0.0441358	-0.555912
Noninvasive	-0.723019	-0.445324	0.641971	-0.193363	0.386374	0.632421	0.404993	-0.045818	0.0783251	-1.05939	0.574693
Noninvasive	0.539835	-0.754702	0.0704699	-0.271144	-0.715438	-0.382166	-0.349993	0.571388	0.0952641	0.63282	0.416825
Noninvasive	-0.385067	-0.873822	0.775676	0.606239	0.0761124	-0.791453	0.0264946	0.0287283	0.33633	1.63555	-1.00183
Noninvasive	-0.360652	-0.471196	0.60179	-0.126923	0.192309	-0.0661388	-0.134509	0.66266	-0.0410541	-0.933426	-0.497981
Noninvasive	0.69977	-0.56981	0.433848	-0.0719611	2.00641	-0.0306073	0.406042	-0.25411	-0.0585349	1.04583	-0.416589
Noninvasive	0.445398	1.46125	0.243147	-0.201261	-0.696084	-0.50282	-0.428129	-0.695162	-0.13659	0.351168	-0.543319
Noninvasive	-0.918001	2.22953	0.804364	-0.41923	-0.191913	0.0599437	0.13107	-0.731633	-0.337674	-0.788268	-0.269576
Noninvasive	-0.26664	0.223123	0.73313	-0.00329787	-0.154282	-0.269889	-0.436492	0.455416	0.0616707	0.211239	-0.523294
Noninvasive	-1.38121	1.17205	0.373949	-0.173314	1.61455	-0.722217	-0.503963	-0.389384	0.861402	0.610976	-0.457597
Noninvasive	-1.23666	-0.590051	0.59887	0.0362222	0.114686	0.208655	-0.660206	0.37883	0.844384	-0.577967	0.947785
Noninvasive	-1.66633	-0.358948	0.575863	-0.161553	0.683804	0.659219	0.903385	0.43006	1.23603	0.84628	-0.253956
Invasive	0.148762	-0.00130974	0.681446	-0.207319	-0.489647	-0.345794	-0.383789	-0.189802	0.124151	0.820364	-0.466087
Noninvasive	0.172461	0.247241	0.382189	0.198349	-1.12666	-0.209082	-0.566174	1.2242	0.839674	1.90155	-0.108304
Noninvasive	-0.139905	-0.395636	0.681161	-0.224343	-0.619711	-0.0569911	-0.344586	0.334387	0.0985933	-0.510989	-0.158055
Noninvasive	0.354354	0.260396	0.0281283	-0.3026	-0.835899	-0.0419196	-0.37299	0.0188989	-0.163958	-0.430209	-1.00074
Noninvasive	0.557162	0.240377	0.413881	-0.193906	-0.378815	-0.902864	-0.363166	-0.0152962	-0.576799	0.034731	-0.156759
Noninvasive	1.44768	0.651241	0.00210589	-0.0722962	-0.899194	-0.313479	0.0171478	-0.604951	0.220875	0.517975	-1.377
Noninvasive	-0.660643	-1.22863	0.481965	0.193706	0.283899	0.832045	-0.617455	0.88109	0.380684	2.14333	-0.212913
Invasive	1.19743	-0.362122	0.183179	0.135703	-0.595898	-0.917786	-0.143422	2.7979	0.153954	1.89659	0.808916
Invasive	0.842864	-1.42693	0.311153	-0.0821266	-0.345282	-0.043169	3.45799	-0.0397948	-0.936539	-1.35312	0.233758
Noninvasive	-0.203171	-0.520012	0.206563	-0.096132	0.853527	-0.522914	-1.09995	-0.790536	-0.290982	-0.783711	0.611439
Noninvasive	-0.298532	-0.570438	0.198007	-0.10463	2.563	0.426102	-0.00903076	-0.537765	0.0326362	-0.612918	0.092913
Noninvasive	0.998584	0.558474	-0.847617	-0.342546	-0.916944	0.818683	0.0224789	-0.822379	0.536326	0.404055	-2.21961
Invasive	-0.184808	-0.868599	0.342508	0.314251	1.38271	-0.550674	-0.278667	-0.287636	0.517999	2.28178	-0.534699
Noninvasive	-0.743337	-0.977075	0.588601	0.23812	0.484594	1.44678	-0.729459	2.61226	0.281361	0.435894	0.39515
Noninvasive	0.430656	1.58038	0.4113	-0.312297	-0.986451	-0.515418	0.0819057	0.415726	0.619226	0.365394	-0.139727
Noninvasive	-1.96862	0.455189	0.501677	-0.0971483	0.00385702	0.0313113	3.03974	0.0327815	0.997407	-0.467813	-1.34126
Noninvasive	-0.759397	0.346521	0.671032	-0.232584	-0.0699325	0.0261791	0.122557	-0.281545	-0.266408	1.35484	-0.731145
Invasive	-0.121595	-0.136132	0.620675	-0.0137885	-0.253876	-0.775562	-0.543778	0.469666	0.121502	1.01049	-1.03164
Noninvasive	0.495135	-0.337095	0.467324	0.210055	1.90844	-0.500294	-0.624397	-0.355	-0.582322	0.153704	0.558153
Noninvasive	0.416617	3.95312	0.14715	-0.750877	-0.0476603	-0.0763819	0.437797	-0.60975	-0.725431	-0.596263	-1.27616
Noninvasive	0.169259	0.46765	0.688512	-0.198122	0.624762	-0.10014	-0.192862	0.287435	-0.61734	-1.19032	0.0830781
Noninvasive	0.608752	-0.000245707	0.405823	0.110524	2.2959	-0.522088	-0.857878	-0.830189	-0.30006	0.1171	0.326218
Noninvasive	-1.07084	-0.184101	0.347481	-0.298491	-0.681638	1.55055	-1.21435	-0.526332	0.218746	-0.737819	0.67811
Invasive	-0.296729	0.340052	0.152348	-0.127611	-0.9709	-0.534361	-0.337083	-1.41495	-0.160102	0.352212	-0.262293
Noninvasive	-0.0912621	1.46415	0.272508	-0.324713	-0.168519	1.18317	0.3974	0.73875	-0.813468	1.01073	-2.80522
Noninvasive	0.371965	1.54662	0.681245	-0.158273	0.4542	-0.2142	0.335852	-0.0412595	-0.526269	1.63216	0.504355
Noninvasive	0.407226	0.350535	0.476082	-0.0610531	-0.361172	-0.512805	-0.6907	0.511105	-0.443071	-0.142819	-0.31248
Noninvasive	-0.490756	-0.493632	0.29864	-0.120129	0.960553	-0.314114	-0.223712	-0.520432	-0.081153	0.352093	0.747477
Noninvasive	0.692177	-0.647176	-0.250972	-0.0510119	-0.702255	-0.747971	-0.454341	0.297794	0.606947	-0.810306	-0.627199
Noninvasive	-1.00688	-0.862677	0.407185	-0.0251704	0.333018	1.61093	-0.694742	0.572701	-0.123986	-0.197707	0.0816445
Noninvasive	-0.19281	-0.120384	0.613065	0.183552	-0.548815	-0.734449	-0.472067	-0.756293	0.256271	2.09534	0.476806
Invasive	-0.648422	-0.576828	0.434518	-0.238781	1.34364	2.02907	0.305269	-0.729149	-0.544919	-0.249089	-0.712462
Noninvasive	0.184815	1.81868	0.354886	-0.503669	0.41022	0.354741	-0.388501	2.4342	-0.427702	-0.21187	-0.588693
Invasive	0.294611	-0.776194	0.0479273	0.0742285	-0.398085	-0.853137	-0.22136	-1.39929	-0.799248	-0.179623	0.0986179
Noninvasive	1.09214	-1.50274	-0.155348	1.40695	-1.5215	-1.5928	1.04327	-0.147586	-0.25849	3.25556	-1.89903
Noninvasive	1.20486	0.0837771	0.466802	-0.372015	-0.363591	-0.542547	-0.180524	-0.688911	-0.13871	-0.73905	0.528579
Noninvasive	-0.665819	0.129401	-1.15303	-0.503361	-1.03731	1.0525	-0.456778	-0.0520375	0.577947	-0.480757	0.00687111
Invasive	0.891451	0.328073	0.299191	-0.172859	1.9972	-0.151624	1.07506	-0.800727	-1.33479	0.541064	-0.880594
Noninvasive	-0.763618	0.0947267	0.689662	0.0933258	0.792143	-0.122291	-0.0711003	0.0466704	0.015375	0.874734	-0.965797
Invasive	-0.0532542	-1.32518	0.281368	-0.3116	-0.0229382	2.63434	1.11201	0.373482	-0.865816	1.08109	-2.68972
Noninvasive	-1.55973	-0.23108	0.576418	-0.117107	0.221596	1.3462	-0.152368	0.279068	0.188506	1.59979	0.648934
Noninvasive	-0.504525	0.0787136	0.0104337	0.160176	-0.571123	-1.76607	1.76392	-0.298506	-0.0249523	-0.71662	-0.251529
Noninvasive	-0.114866	-0.140488	0.620759	-0.126797	0.275704	-0.712625	-0.465643	-0.0848004	-0.0912344	-0.616677	0.0784016
Noninvasive	-0.0902441	-0.424167	0.340407	-0.309527	-0.941844	1.9822	0.805695	-0.350437	-0.852463	0.414326	-1.45138
Noninvasive	-1.25149	-0.36596	0.237657	-0.0576866	0.750622	-0.521431	-0.965797	0.222769	0.820442	0.284897	0.817438
Noninvasive	-0.529962	-0.246271	0.637677	-0.301411	0.368878	0.623832	-0.710621	1.87261	-0.078245	-0.895166	0.121727
Noninvasive	0.0984277	-0.812035	-0.266727	-0.2586	-0.747816	1.25636	-1.16457	-0.478072	0.278053	-0.418003	0.516363
Noninvasive	0.208626	-0.361037	0.523776	-0.0388817	-0.678931	-0.477942	-0.51225	-0.553057	0.133544	1.38073	0.743225
Noninvasive	-3.38995	0.849197	-1.05239	0.418751	-1.26373	-1.2952	2.41526	0.54292	0.655764	1.38088	2.10756
Noninvasive	0.809728	0.322087	0.661416	-0.300939	-0.587658	-0.1884	0.76989	-0.0158411	-1.03143	0.536525	-1.01828
Invasive	-0.121778	-0.435956	0.737188	-0.251632	-0.0935235	-0.0197497	-0.45222	0.252178	0.0814826	-0.878764	0.738666
Noninvasive	-0.00858314	0.268179	0.114685	-0.362581	-0.616442	-0.649387	-0.967396	-0.729806	-0.0850757	-1.04474	-0.607592
Noninvasive	1.23987	-0.564645	0.776636	0.217725	-0.410792	-0.0230147	-0.366894	-0.293658	-0.00709699	1.07164	0.284826
Invasive	1.66594	-1.46841	0.504277	0.00664932	0.255333	0.384664	0.619149	2.43389	-0.246441	-0.165607	0.70747
Noninvasive	0.5832	2.73401	0.239931	-0.724289	-0.418387	0.208707	-0.0658747	-0.263605	0.748184	0.540028	-0.29645
Noninvasive	0.715837	-0.515278	0.355212	0.0423878	1.35295	-0.992985	0.040382	-0.337252	-0.113916	1.03203	0.192433
Invasive	-0.746952	-0.0201924	0.176964	-0.0913135	-0.379582	-0.573431	-0.59965	-0.473997	-0.308405	-0.739837	-0.251392
Invasive	-1.05458	-0.1256	0.399791	0.127237	0.726833	-1.14276	0.0969025	-0.251423	1.17567	-0.446231	0.147498
Noninvasive	-1.18983	0.177541	0.677387	-0.124644	0.617267	-0.0405385	-0.305876	-0.667229	0.529316	0.83943	-0.427204
Invasive	-0.115767	0.873051	0.572459	-0.25684	0.143351	0.413056	-0.539502	-0.511771	-0.9125	0.0759249	-0.139228
Noninvasive	0.649816	1.00986	0.614381	-0.385163	-0.793267	-0.402513	-0.12954	0.280805	0.395139	0.508749	0.451938
Invasive	-0.157213	-0.753354	0.275662	-0.351303	-0.118643	1.18453	-0.259208	3.75033	0.379069	-0.979226	-2.40229
Noninvasive	0.193743	-0.904478	0.627101	-0.00170564	-0.771753	1.04211	-0.110061	0.258355	-0.159094	-0.34966	0.903207
Noninvasive	0.251624	-0.682658	-1.54464	-0.136045	-0.332732	-0.466835	-1.08477	-0.211492	0.402301	-0.206422	0.772301
Noninvasive	0.434461	-0.783057	0.20021	-0.00728358	-0.561179	-0.263601	-0.455746	0.0847319	-0.305139	-0.210745	0.356809
Noninvasive	0.275222	-0.442974	0.755306	0.281093	0.36676	-0.792665	-0.252786	0.158746	-0.220313	0.0399725	0.123685
Noninvasive	-1.03162	0.627452	0.661212	-0.284745	-0.0295392	-0.0978428	0.280809	-0.686886	-0.0681637	1.37249	0.462512
Noninvasive	-0.503029	-0.386767	-0.175347	0.130282	4.66967	-0.510258	-0.649499	-1.02298	2.23084	-1.0003	-0.218149
Noninvasive	-1.72272	0.403841	-0.553003	-0.0226367	-0.201931	-0.810017	-0.798852	-0.855401	-0.166618	-1.35657	-0.731147
Noninvasive	-0.436461	-0.562279	0.109659	-0.00497462	0.0496178	-0.882906	-0.440885	-0.596642	-0.190646	-0.893533	0.150579
Invasive	0.434934	-0.580782	0.626558	-0.0620063	0.798219	-0.485208	-0.186918	-0.71812	-0.236917	-0.0179971	0.100901
Invasive	-1.07799	-0.234405	0.498995	-0.23756	0.591384	0.216034	2.75712	0.305806	1.73629	0.34241	-3.22094
Invasive	-2.55318	0.307738	-0.934611	0.0545763	-1.27959	-0.779619	0.614393	1.51539	0.267619	0.449412	0.584885
Noninvasive	-0.395542	0.276205	0.208105	-0.304782	-0.815201	0.019992	-0.931325	-0.961902	0.121113	-0.182876	-0.325264
Invasive	-0.0253165	-0.510216	-0.624165	-0.0267646	-0.363196	-1.11766	-0.902383	-0.555959	-0.276754	-0.498608	-1.17538
Invasive	-0.104864	-1.22544	0.4177	0.585759	0.600936	-0.625627	-0.650298	0.600746	0.0492159	1.51471	-0.141227
Noninvasive	0.127423	-0.805247	-0.616731	0.227483	-1.12407	-1.22209	0.923718	0.387524	-0.595903	0.282844	-0.599575
Noninvasive	0.253616	-0.433265	0.00156027	-0.344594	3.51176	2.31602	0.888564	-0.578738	-0.639747	-0.511343	-3.00519
Noninvasive	-0.501825	0.588342	-0.2574	-0.342188	-0.64963	-0.534841	-1.03009	-0.676031	0.020096	-0.741167	-0.566748
Noninvasive	-0.788425	-0.00478548	0.424486	-0.13706	-0.508475	-0.646202	-0.724356	0.0552065	0.594195	1.33283	0.244703
Noninvasive	-0.702322	-0.383076	-0.226581	-0.00139512	-0.963061	0.129819	-0.544201	-0.490272	-0.0648587	0.244563	0.492528
Noninvasive	-2.13513	0.561892	-3.25021	-0.189126	-0.348357	-0.51661	-0.613507	-0.14831	-0.808067	0.307183	0.33414
Noninvasive	0.990755	0.000817655	0.216683	0.125812	-1.14012	-0.687937	-0.126747	0.0882906	1.24719	1.30545	1.3426
Invasive	-0.411811	0.245452	0.435915	-0.17276	-0.87021	-0.526136	-0.297408	-0.171111	0.120215	-0.126946	-0.276481
Noninvasive	-0.636721	-0.24429	-0.651613	0.0369015	-0.961605	-0.600109	-0.130174	-0.596049	-0.71003	0.714303	-0.210315
Noninvasive	-1.43385	-0.16926	-0.0350297	0.20181	2.25214	-0.851907	-0.470252	-0.702415	1.72707	-1.31892	0.106886
Noninvasive	-0.355925	-0.81699	0.281508	0.16337	1.71822	-0.81649	1.28714	0.29427	1.06807	1.6549	-0.916208
Noninvasive	0.529123	-0.601326	0.0365004	-0.437797	0.239821	0.727213	-0.105244	1.90292	-0.940112	-0.356183	-0.921705
Noninvasive	-1.42604	-0.638999	-0.894922	-0.0215228	-0.397433	0.486328	-0.00952382	-1.13035	-0.783489	-0.228265	2.01065
Noninvasive	-1.78236	0.199707	0.262007	0.159831	1.48091	-1.21155	-0.0635144	-0.0737676	2.35516	-0.804642	-0.461496
Noninvasive	-1.59562	-0.0902923	0.420321	-0.173329	0.700499	0.342826	0.387905	-0.510582	0.59401	-0.535284	1.13274
Noninvasive	0.632982	-0.691001	0.867637	-0.0695539	-0.367108	-0.451033	3.63547	-0.396052	-0.489655	0.608372	-0.0850454
Noninvasive	0.442243	1.52443	0.330903	-0.147959	-0.396362	-0.13503	-0.607347	0.410675	-0.188609	-0.322536	-0.620564
Noninvasive	-0.520822	-0.226875	0.416559	-0.163401	0.117564	-0.618319	1.37411	0.245621	0.673029	-0.617383	-0.526043
Noninvasive	-1.02229	1.36161	-0.377111	-0.40396	-1.23921	-1.07119	-0.929145	1.67063	0.970744	-1.41357	-1.02362
Noninvasive	-0.967186	-0.537975	0.42104	-0.0566418	-0.764938	0.0102063	-0.465187	-0.0351295	0.339409	-0.116567	0.382044
Noninvasive	-0.988031	-0.0728054	0.271736	-0.209104	1.93038	0.429873	-0.174232	1.51002	0.399392	-0.207017	-0.311102
Noninvasive	-0.260402	0.239741	0.397386	-0.227875	1.0744	-0.320909	-0.685489	-0.902722	-0.443838	-0.654796	-0.636313
Noninvasive	-0.768282	-0.870376	0.573942	-0.086745	0.170772	1.57677	1.17687	-0.0929163	-0.464063	-0.210639	-0.439745
Noninvasive	-1.7521	-0.171542	0.086975	-0.179841	-0.410713	0.456418	0.137353	-0.686047	-0.112394	-0.417251	0.655671
Invasive	0.390536	-0.513566	0.34416	-0.0719745	-0.171381	-0.608772	-0.464233	-0.827743	-0.363258	-0.111532	0.0329241
Noninvasive	1.06857	-1.03666	0.532212	0.428393	-0.49106	-1.71939	1.32778	0.715091	-0.120438	1.30577	-1.1037
Noninvasive	-0.168362	2.4683	0.243081	-0.18798	-0.714998	3.09431	0.67953	0.441138	-0.81105	-0.212286	-1.16678
Noninvasive	-0.43645	-0.746841	-0.645947	0.821468	5.45794	-0.920291	-1.56846	-0.21594	3.80739	5.83682	-0.750733
Noninvasive	1.50816	-0.0629257	0.000423328	0.150885	-0.994477	-1.22082	0.021089	-0.523101	0.470947	1.49349	-0.217942
Noninvasive	-1.85896	0.281781	-0.296137	-0.306196	-1.14396	6.98078	-0.236995	-1.33258	0.301105	1.50809	-2.62137
Noninvasive	1.71128	-0.794907	-0.633958	0.16645	-0.811254	-0.698052	-0.173721	1.47253	0.608304	-0.728602	-0.0394125
Noninvasive	-0.479021	-0.624057	0.364087	0.00430218	1.69546	-0.417636	2.13761	-0.666219	0.966328	-1.02895	-0.508029
Noninvasive	-0.993408	-0.495355	0.163653	-0.133436	-0.875895	-0.659704	0.295575	1.03551	0.0749627	0.86035	0.388542
Noninvasive	0.0759128	0.613458	0.48651	-0.295079	1.35528	0.565859	-0.0491041	-0.379422	-1.03336	-0.59784	-0.125636
Noninvasive	-1.09175	-0.326198	0.339686	-0.0715584	0.535308	-0.293353	0.0735334	-0.977287	0.387019	-1.02339	0.473514
Noninvasive	0.3361	0.038544	0.653951	-0.146142	0.369235	-0.674568	-0.459235	-0.596208	-0.0966013	0.363258	1.05733
Noninvasive	0.587202	1.19639	0.494503	-0.190474	0.782379	-0.740822	-0.747315	0.209694	-0.534348	-0.272009	0.720084
Noninvasive	-1.3708	0.27428	0.239735	-0.305853	-1.11315	-0.267003	0.376222	2.73694	0.171021	0.913252	0.109918
Noninvasive	-0.36117	-0.404099	0.582769	0.126113	0.18806	-0.867467	-0.309703	-0.48952	-0.0437175	0.303161	-0.0292205
Noninvasive	-0.867735	-0.812007	0.204283	0.288338	2.21526	-0.126639	-0.758749	0.41466	1.21421	-0.0335667	-1.19863
Invasive	-0.588853	-0.220631	0.417351	-0.335905	-0.0759241	0.430445	0.766302	0.801671	-0.535645	-1.28887	-0.744619
Noninvasive	-1.28625	-0.469722	0.447318	-0.0080941	0.451642	0.0723897	2.20976	-0.316785	0.872892	-1.5256	0.185868
Noninvasive	1.31799	-1.45771	-2.95467	-0.241525	-0.00671286	0.592953	-0.372853	-0.692685	-1.2773	0.62203	-1.93131
Invasive	1.01151	-0.126303	-2.07505	-0.317039	-0.438389	-0.87048	-0.641977	0.101712	0.283444	-1.33093	-1.69666
Noninvasive	0.0251551	-1.62239	0.0210652	-0.158403	-0.914642	3.96005	-0.0326373	-0.550875	-0.142643	0.0392821	-0.78635
Noninvasive	0.709841	-0.962371	0.367758	0.236499	1.67579	-0.532472	-0.00046595	-1.10553	-0.718514	-0.436068	0.765522
Noninvasive	0.939848	-1.25259	0.47315	0.00859838	0.826842	0.415796	1.37676	0.494883	-1.43403	-0.299564	-0.272693
Noninvasive	0.81124	1.06814	0.228959	-0.043706	-0.778761	0.414194	0.431339	-0.690974	-0.385808	1.97188	-0.837457
Noninvasive	-0.903965	0.568783	0.324023	-0.386675	-0.8361	0.541047	-0.549191	-0.790888	0.185211	0.900006	0.877897
Noninvasive	-0.0534362	0.57403	0.48652	0.0609487	0.0490656	2.25205	-0.236535	-0.190546	-1.02949	0.279929	0.0563427
Noninvasive	-0.322481	0.00373492	0.577914	0.145318	0.462766	-0.165296	-0.75954	-0.621009	-0.307873	0.702751	1.24097
Noninvasive	-0.245151	-0.276694	0.347612	0.00361164	0.786925	-0.851781	-0.762413	-0.507042	0.118732	-0.599407	-0.199852
Invasive	-0.389289	-0.420271	0.666093	-0.210305	-0.597623	0.429476	-0.297062	0.431284	-0.0389939	-0.756621	0.219976
Noninvasive	0.208555	-0.110149	-0.919579	-0.213324	-1.03009	-0.4691	-0.0476562	-0.298608	-0.148922	0.785407	0.58407
Invasive	0.431395	-0.358546	0.613735	-0.130562	0.270136	1.15816	-0.473722	-0.0197067	-0.358602	0.971114	-0.0110777
Invasive	0.85362	-0.324655	0.513894	0.0954219	0.758741	-0.876138	0.0308202	-0.835535	-0.997598	0.906514	-1.08038
Noninvasive	0.0349948	0.823874	0.56754	-0.0818928	-0.640356	-0.905654	-0.703727	-0.549964	0.384026	1.38007	0.323776
Invasive	-1.05134	-0.71995	0.230326	-0.128413	-0.177067	1.77065	0.13825	-1.08181	-0.503126	0.583332	0.467691
Noninvasive	-0.609415	0.226073	0.139251	-0.386464	-0.852685	0.120641	-0.905073	-0.514804	0.101739	-0.936201	-0.512285
Noninvasive	-0.298988	-0.425151	0.391552	-0.252989	-0.434347	-0.0825899	-0.632709	-0.44396	-0.147368	-0.356967	0.369907
Noninvasive	-1.86757	0.216866	0.433177	-0.121119	1.52857	-0.149939	-0.155034	0.30565	1.65261	0.0371973	0.208205
Invasive	0.0889795	-0.259144	-0.579393	-0.182811	-0.812524	-1.20898	-0.316514	-0.384725	0.0769609	-0.169338	-0.408874
Noninvasive	-0.132845	-0.217325	-0.0487277	-0.0904219	-0.696698	-0.773979	-0.942038	-0.0798366	0.129826	-0.72795	-0.154651
Noninvasive	-0.0780457	-0.697957	0.0293283	0.0464079	-0.453113	-0.837759	0.410098	-0.332	-0.376123	-0.504759	-0.196819
Invasive	0.824639	0.450637	0.651162	-0.313294	0.140309	-0.586691	-0.648432	-0.69643	-0.103527	-1.43073	0.373369
Noninvasive	-0.406926	-0.635472	0.421022	0.257675	-0.0866298	-0.930872	-0.876161	-0.254914	0.197032	2.38346	-0.283509
Noninvasive	-0.236273	0.385566	0.789829	-0.11689	0.114138	-0.383292	-0.410936	-0.614222	-0.0715874	-0.530468	-0.251571
Noninvasive	0.531779	1.44973	0.248499	-0.31213	0.271586	-0.845179	-0.304708	-0.537902	-0.904477	0.0763471	-0.919596
Noninvasive	-0.415321	0.0278297	0.583306	-0.0594852	-0.321468	-1.18186	-0.293894	-0.264429	0.783151	0.409054	-1.21301
Noninvasive	-1.18499	-0.590491	-1.00932	0.182023	-0.0871254	-0.733913	1.77507	-0.637913	-0.456596	-0.405026	1.72727
Noninvasive	-2.20107	1.27554	-2.91264	-0.00490632	-0.758683	-1.50408	-0.600261	-0.284041	-0.938626	0.0219597	-1.16524
Invasive	-1.28236	-0.705254	0.305212	0.0965852	1.13629	0.411071	-0.790622	0.186203	0.776607	-0.394778	0.260946
Noninvasive	-0.453095	-1.11525	-0.0336777	0.0614883	-0.947989	0.80228	0.424441	-0.666439	-0.47072	0.561171	-0.062751
Noninvasive	-0.311262	-0.517655	0.722208	-0.149212	0.189005	1.16221	-0.373692	-0.160372	-0.256111	0.231014	0.60716
Noninvasive	2.68473	-1.80632	-5.96174	0.21421	1.73485	-0.101507	0.276633	0.542834	-0.573527	-1.68095	-0.788764
Noninvasive	0.499877	-0.743452	0.686614	0.00641851	0.319526	-0.254415	-0.261791	-0.297029	-0.535288	-0.886075	0.256187
Invasive	0.554659	-0.664257	0.361278	-0.0675663	-0.797294	-1.03642	-0.0522495	1.81666	-0.00697558	-0.0839191	-0.177103
Noninvasive	-0.232188	-0.888466	0.202015	0.31384	-1.30612	-0.507756	0.913169	1.8401	0.444828	0.461902	-0.455679
Invasive	-1.55729	0.078343	0.0778594	0.102465	1.76202	-1.08815	0.224959	-0.211859	2.05027	-0.687585	0.292568
Noninvasive	0.377938	1.35132	0.311338	0.0478529	1.32799	-0.373662	-0.626155	0.623543	-1.1896	-0.696721	-0.481051
Noninvasive	-1.12794	-0.199904	0.000532678	0.065484	-0.938603	-0.657645	-0.397733	1.32449	0.42346	-0.602813	0.177326
Noninvasive	-1.17231	-0.276905	0.443244	-0.164819	0.946734	0.445368	-0.0918834	0.34972	0.397102	-1.27386	-0.465173
Noninvasive	0.0690596	2.33796	-0.114102	0.475393	1.66241	-1.04709	-0.94965	4.27228	-0.582763	0.275297	1.18708
Noninvasive	-0.429251	0.0620402	0.525272	-0.260632	-0.912247	0.602129	-0.568365	-0.734782	0.136801	0.692595	1.22791
Noninvasive	-0.200069	-0.893508	0.482712	-0.17822	-0.196909	1.17895	-0.135811	2.36524	-0.552643	1.03038	-1.00336
Noninvasive	-0.665914	0.757192	0.688266	-0.229996	-0.541018	-0.346461	0.875965	-0.0270488	-0.0898938	0.767795	-1.71217
Invasive	-0.472471	-0.746154	-0.303313	0.237649	-1.30418	-0.574318	-0.164461	-0.760813	0.318994	3.60645	-0.531602
Noninvasive	0.506058	-0.494775	-0.195835	-0.260625	-0.998655	0.0023878	-0.575956	-0.206313	-0.0142128	0.353085	-0.424054
Noninvasive	1.49044	-0.312247	0.604453	0.183151	0.139292	-1.34975	-0.171639	-0.0449245	-0.131552	0.702132	0.683824
Noninvasive	0.171494	-0.636091	0.364434	-0.270506	2.07654	1.02006	-0.0627485	-0.761855	-0.302061	-0.412321	-1.20998
Noninvasive	-0.440062	-0.308551	-0.951142	-0.153997	-1.36127	0.069157	6.69011	-0.640802	-1.61354	0.502954	3.35244
Invasive	0.214295	-0.389003	0.560519	0.0336537	-0.0292133	-0.836319	-0.366017	0.0352135	-0.133062	-0.130723	0.572694
Noninvasive	-0.513246	1.09697	0.580943	-0.248694	0.393255	-0.617595	9.73688	-0.923866	1.96838	-3.42076	-0.644755
Noninvasive	-0.570486	-0.931102	-0.0767092	0.0903525	-0.179229	-0.187865	-1.31443	1.56864	-0.0655471	-0.540338	-0.583256
Noninvasive	-0.26081	-0.407822	0.133119	-0.115446	-0.876125	-0.337834	0.725632	-0.465495	-0.734737	-0.557258	0.0772316
Noninvasive	0.105428	-0.075061	-0.0865086	-0.16405	3.35881	0.0361006	0.027179	1.03365	0.283848	0.119808	-0.815485
Noninvasive	0.43184	2.49671	-0.438848	-0.542239	-0.691067	-0.113689	-0.207772	-0.189768	0.364611	-1.18304	-0.348116
Noninvasive	1.19115	-1.41108	-0.461369	0.251225	-1.02608	-0.834436	0.392001	0.00553819	-0.117118	0.560425	-1.08542
Invasive	0.398052	-0.0315769	0.653188	-0.196391	0.380413	-0.133547	-0.663563	-0.467998	-0.427431	-0.133447	0.880902
Invasive	0.366623	-0.236269	0.0836686	-0.428766	-0.84223	0.543711	-0.694298	-0.420276	0.417669	-0.0892801	-0.779266
Noninvasive	-1.50241	0.106424	0.117187	0.14188	-0.46649	-1.07254	0.387352	-0.783626	0.226959	-0.669695	0.420646
Noninvasive	-0.171746	-0.74914	0.539074	-0.00348931	0.636318	-0.0334871	-0.299158	-0.268657	-0.219052	-0.640364	1.00681
Noninvasive	-0.422435	-0.507142	0.307658	0.0190336	-0.446743	-0.43277	-0.593808	-0.797759	0.0129559	0.0217357	-0.0791618
Noninvasive	0.647306	-0.384776	-2.31003	-0.378421	-0.270532	-0.768539	-0.872174	0.129631	0.123871	-1.6193	-1.40425
Noninvasive	-1.2269	-0.683963	-0.0227233	-0.123278	-0.310345	1.01526	-0.281817	-0.86314	-0.0794456	1.02019	0.500282
Noninvasive	-1.84581	0.494322	0.48049	-0.170798	-0.659452	-0.183134	-0.327201	-0.670033	0.595881	0.374426	-0.036031
Noninvasive	-2.40001	0.382869	-0.895734	0.0760166	-0.443675	-0.713139	-0.541161	-0.352207	0.291367	-0.110594	0.853512
Noninvasive	-0.325024	1.71927	0.296286	-0.38051	-0.529298	0.584803	-0.686383	0.125966	0.104476	-1.01352	0.844174
Noninvasive	-1.13015	-0.396981	0.294421	-0.0461197	-0.394493	-0.121665	-1.08566	-0.272024	0.158464	-0.557279	-0.0452493
Noninvasive	-0.712453	-0.50904	0.374814	-0.140053	-0.228694	-0.529843	-0.0849426	1.03106	0.438283	-0.851341	0.419806
Invasive	-0.211989	-0.117359	0.437845	-0.129304	-0.155791	-0.948886	-0.5532	-0.555986	0.0445624	-0.540484	-0.58145
Noninvasive	-2.86004	0.785268	-0.721854	0.304777	-0.112262	-1.18064	2.50679	-0.684732	0.993596	0.0564515	2.70988
Invasive	-0.27332	2.63752	0.441601	-0.168736	-0.353369	-0.322147	0.103844	0.100345	-0.678783	0.235403	-0.213633
Noninvasive	-1.02646	0.17113	0.517753	-0.240794	1.01147	0.132134	-0.124279	-0.70835	0.360642	0.581122	0.0367442
Noninvasive	0.607931	-1.2604	-0.701291	0.0154105	-0.676516	-0.522628	-0.136048	0.275583	-0.0928074	-1.1501	-0.00357075
Noninvasive	-0.118981	0.170525	-2.97286	-0.339042	-0.241571	-0.124239	-1.38342	-0.577048	0.0801247	-0.522176	-0.91786
Noninvasive	0.0363394	-0.414158	0.0315012	-0.022008	3.50089	-0.711125	-0.264385	-0.353204	0.936669	-0.236874	-0.605501
Noninvasive	-0.0994544	-0.90235	-0.906598	-0.180335	-0.774915	1.19304	-0.505075	-0.817594	-0.286228	-0.522442	-0.273984
Invasive	0.32098	0.756263	0.592819	-0.025672	0.562028	-0.881996	-0.961098	0.980888	0.00818906	0.124633	0.0280982
Noninvasive	-0.9459	-0.623877	-1.21381	0.117062	-0.48789	-1.03415	0.0962087	-0.419713	-0.905662	0.119864	0.84463
Invasive	0.625134	-1.35677	-0.182997	0.414566	-0.312991	-1.01652	0.616787	-0.0944952	-0.843288	0.0881204	0.1352
Invasive	1.5242	0.0736256	0.508645	0.0424168	-0.541581	-0.562678	0.078432	-0.762126	0.236134	0.916062	1.37823
Noninvasive	-1.83045	-0.832106	-1.85802	-0.145141	-0.745839	3.39471	-0.649578	-0.00530415	0.139096	0.321489	-0.546688
Noninvasive	4.54175	-1.72061	-5.17231	-0.317474	1.81969	1.45957	1.0462	0.606926	9.19504	-0.114302	0.286149
Noninvasive	1.20216	-1.48887	-0.111628	0.427894	-0.619316	-1.00411	-0.213793	0.0121277	-0.418554	-0.0633466	-1.14727
Noninvasive	-0.148285	-0.731857	0.754591	0.1842	0.153845	-0.515258	-0.207898	-0.624397	-0.0123171	0.516087	0.247829
Noninvasive	0.769099	0.8801	-0.026519	-0.275656	-1.09083	-0.608527	-0.38075	-0.776925	1.15756	1.15111	0.212121
Noninvasive	-1.35121	-0.336111	-0.534962	-0.273532	-0.572115	0.989937	-0.932406	-0.412845	-0.213674	-0.0341431	-0.259939
Noninvasive	-0.468178	-0.655146	-1.18499	0.0639272	-0.454322	-0.530765	0.6437	-0.801946	-1.0032	-1.01894	-0.0217325
Noninvasive	0.769265	0.970633	0.421481	-0.0554775	0.833078	0.542421	-0.336532	0.378695	-0.640009	0.0122203	1.03186
Noninvasive	0.359911	-1.38757	-1.58649	0.00314097	-0.215924	0.838763	-0.304595	-0.993802	-0.436186	-0.638346	-0.393212
Invasive	0.988881	-1.14421	0.513772	-0.161451	0.751682	0.472166	0.908063	-0.764509	-1.0985	-0.259661	0.0974775
Noninvasive	-1.01944	0.053366	0.13472	-0.445036	-0.333639	1.37856	-0.665983	-0.893947	-0.399205	-1.30357	-0.268603
Noninvasive	0.992636	0.345426	-1.36437	-0.3259	-0.647508	-1.31707	-0.365324	0.836975	0.604796	-1.18379	-1.09739
Noninvasive	0.276558	-0.352933	0.466097	-0.0529404	-0.23309	-0.877601	-0.614	0.224561	0.233156	-0.183499	-0.453932
Noninvasive	-0.595077	0.0539528	0.124546	-0.0583962	0.153792	-1.16928	-1.27353	-0.212141	0.558537	-0.325217	-0.462577
Noninvasive	1.12419	0.855899	0.0491393	-0.30574	-0.626699	-0.263577	-0.276157	-0.0455957	0.190031	-0.773693	-0.175287
Noninvasive	0.324626	-1.37267	-0.427106	0.351375	-1.05632	-1.07909	1.34845	0.442531	-0.271239	-0.424369	0.38182
Invasive	-0.430829	2.42682	0.445663	-0.188652	0.532978	0.0506359	-0.565999	-0.467928	-0.43828	-0.0483544	0.944588
Noninvasive	-0.392813	-0.36114	0.319086	-0.0136411	0.51704	-0.949004	-0.511691	-0.394183	-0.261296	-0.674131	-0.107987
Noninvasive	0.761235	5.98473	-1.38325	-0.34753	-0.604252	1.53962	2.01329	-1.10358	6.73368	0.612303	1.62538
Noninvasive	0.82796	-0.255921	0.325358	-0.133357	-0.684481	-0.574875	-0.583406	-0.821837	0.16001	0.267343	-0.0394584
Noninvasive	-0.477178	0.549613	0.537323	-0.222125	0.253938	-0.202953	-1.06731	-0.575477	0.0789235	0.0573259	1.18866
Noninvasive	0.30025	-0.417483	0.489958	-0.0758996	-0.260178	-0.408813	-0.501939	-0.16598	-0.377263	-0.313237	0.0720388
Noninvasive	-0.325267	-0.176584	0.417585	-0.174412	0.0563634	-0.640506	-0.648062	-0.960612	-0.119135	-1.19107	-0.00841512
Invasive	2.20049	-0.299752	-0.551778	2.63092	-0.58462	1.71678	0.227628	-1.86923	1.77416	0.411334	1.56967
Noninvasive	-0.4611	-0.723123	-0.415525	0.120591	-1.24903	-0.662231	0.296556	1.57624	0.193152	1.5458	-2.08697
Noninvasive	1.95391	-0.809797	-1.25488	-0.00222733	-0.67837	-0.0243374	-0.258167	1.25339	1.69643	-0.262834	-0.0968153
Noninvasive	-0.484684	-0.17407	0.462476	-0.36281	0.173149	2.53717	-0.662062	-0.22527	-0.368649	-0.145865	-0.119391
Noninvasive	-0.831131	0.700851	0.526002	-0.284304	-0.908023	-0.220793	-0.689546	-0.503451	0.41633	1.19581	0.437578
Noninvasive	0.886439	0.265624	-0.0174064	0.00901391	2.9652	-0.938213	-0.749401	-0.232778	-0.487751	0.0689774	0.878303
Noninvasive	0.914142	0.610406	0.61674	-0.166734	-0.583505	-0.186239	-0.0518061	0.102778	-0.198347	0.998193	-0.0159259
Noninvasive	-0.682565	0.357234	0.312712	-0.322308	-0.711181	-0.0317052	-0.54934	-0.422437	0.126028	-0.511981	0.234311
Noninvasive	0.0670328	0.491469	-0.693805	-0.486447	-0.942788	-0.0202602	-0.575874	0.327463	0.719589	-0.94873	-1.49072
Noninvasive	-0.747263	-0.145839	0.648958	-0.0250982	-0.397883	-0.198058	-0.0286219	-0.608039	-0.249915	-1.05653	0.499445
Invasive	0.225584	-0.459442	0.342634	0.000728942	1.99056	-0.360442	-0.422685	-0.419643	-0.493733	-0.843471	-0.0162184
Noninvasive	-1.11613	-0.481874	0.0995321	-0.118215	-0.460508	0.365691	-0.497923	-0.865074	-0.271799	-0.923258	1.35945
Noninvasive	0.887352	0.728264	-0.579414	-0.447863	-1.09753	-0.408494	0.298899	-0.323707	0.128713	-0.0443144	-1.64337
Noninvasive	0.590778	0.151609	0.230585	0.00779757	-0.811863	-0.00540412	-0.670174	0.0235721	0.220585	-0.827972	0.086079
Noninvasive	-1.24039	1.84893	-0.453878	18.865	-0.487355	0.185959	-0.694591	-0.869649	-0.218265	-1.39884	-2.34984
Invasive	0.486546	2.53758	0.364562	-0.402999	0.0311577	-0.499779	-0.567599	0.0339838	-0.0988916	-0.342159	0.0360813
Noninvasive	-0.152696	-0.156651	-0.0727231	-0.0829975	-0.840098	-0.696443	-0.396932	-0.228959	-0.126938	-0.439917	0.171422
Noninvasive	0.633444	-0.069091	-1.78762	-0.283681	-0.384368	-0.409774	-0.872933	-0.958363	0.575826	-0.553759	0.0596878
Noninvasive	0.87734	0.386765	0.666942	0.096076	-0.771073	-0.0154975	-0.296551	0.161851	0.893836	0.429517	1.23672
Noninvasive	-1.5356	0.0677506	0.153642	0.0484868	-0.966731	-1.36715	0.450242	1.66218	1.02148	-0.729763	-0.971525
Noninvasive	-0.988424	-0.269058	-0.981999	-0.148277	-0.790953	0.198774	-0.331736	0.181719	-0.444719	-1.30263	-0.662706
Invasive	1.61647	-0.59649	0.0328103	-0.169235	-0.613157	0.882826	-0.154532	-0.983293	0.557181	-0.163902	1.4157
Noninvasive	-0.557543	-0.466209	0.533288	0.147909	0.742121	-0.782329	-1.0447	-0.0733355	0.492085	-0.125688	0.104248
Invasive	0.787148	0.616879	0.188487	-0.223665	-0.730961	-0.199132	-0.590661	-1.63646	0.248419	0.93762	0.863063
Noninvasive	1.02194	-0.52549	-1.48873	-0.151608	-0.802091	-0.93219	-0.438624	-0.460699	-0.219453	-0.4348	-1.50018
Noninvasive	-1.39788	-0.221259	0.113462	-0.294899	2.32089	1.69289	-0.476463	-0.670262	0.67765	-0.329585	-0.633997
Noninvasive	-1.05397	-0.100159	0.532097	-0.213946	-0.624343	-0.211879	-0.512996	0.733957	0.345384	0.376104	0.384034
Invasive	0.580681	-0.979566	0.403431	-0.0530669	-0.712645	-0.425916	1.86575	0.0360779	-0.209156	2.54045	0.335323
Noninvasive	-0.460166	-0.788008	0.266594	-0.137168	0.0502052	0.576699	-0.222123	-0.685661	-0.337385	-0.628553	1.28933
Invasive	-1.75586	1.2298	-11.1861	-0.509619	3.26254	0.483664	-0.356822	1.39372	-5.38165	3.02635	1.95335
Invasive	0.976772	-1.2597	0.229123	0.127348	-0.346789	-0.489697	1.8158	0.427678	-1.26955	0.417106	-0.858469
Noninvasive	0.535736	0.0133825	0.657041	0.0831368	1.08536	-0.438346	-0.604324	-0.458971	-0.222503	1.29559	0.997617
Noninvasive	-2.33868	0.119721	-1.07278	0.122574	-0.815772	-0.401844	1.03539	0.103326	-0.11692	-1.00931	0.854135
Noninvasive	1.11429	1.58891	0.264698	-0.63211	-0.660958	-0.131159	0.146113	-1.20624	0.497694	2.16655	0.863902
Noninvasive	0.116854	0.197462	0.626287	-0.332668	-0.339006	-0.718227	-0.849823	-0.578511	0.506684	-0.0560169	0.362558
Noninvasive	1.47728	0.470897	-2.21622	-0.347745	-0.387707	-0.609009	-0.195892	-1.5553	0.453212	-0.71917	-1.79766
Noninvasive	-0.103966	-0.84171	0.635696	-0.0143828	0.0703608	-0.58642	1.47104	0.0132163	0.460669	-0.111513	-0.608102
Noninvasive	-0.390758	1.00677	0.415333	-0.425898	-0.380993	-0.384103	-0.823103	-1.71546	-0.171451	-0.423031	-0.245267
Noninvasive	0.597624	0.415777	0.573712	0.270514	0.78314	2.43865	0.157018	-0.353573	-0.735162	1.31699	-0.442164
Noninvasive	2.01845	-1.97049	0.409215	2.11558	-0.541856	2.2335	0.290747	-1.59005	0.105627	0.405671	2.98024
Noninvasive	0.408359	-1.31714	-0.300826	0.537155	-0.760638	2.96997	-0.449139	0.120881	1.5353	-1.67252	2.13436
Noninvasive	1.29086	1.42869	-0.0593471	-0.322423	-0.600001	-0.027989	-0.310264	-0.212943	0.97691	-0.825765	0.62287
Noninvasive	-0.364416	0.188619	-4.45948	0.16625	-0.386631	-1.97034	1.77767	1.22933	-1.79775	0.333459	-2.48964
Noninvasive	2.94518e-05	0.207394	0.631323	-0.320905	-0.17095	-0.305705	-0.12382	-0.812993	-0.169879	-0.232812	0.252516
Noninvasive	-0.0217508	0.43845	0.622773	-0.378	-0.170146	-0.0495571	0.536313	-0.459973	-0.884047	2.04584	-1.96603
Noninvasive	-1.60483	-0.0172993	0.379733	-0.201913	-0.0449014	0.637353	-0.236795	-0.120587	0.41411	-0.808488	1.48484
Noninvasive	-1.2694	-0.176054	-0.390955	0.0823472	-1.05201	-0.741546	0.583341	-0.0727117	-0.182824	0.583131	-0.748565
Noninvasive	0.878625	-0.00430824	-0.0307207	-0.304328	-0.690545	-1.04375	-0.464133	0.809005	0.409197	0.447361	1.11909
Noninvasive	0.639611	-0.110082	0.395171	-0.437263	0.882823	0.411905	2.30353	-0.106893	-1.40898	0.743942	-2.08963
Noninvasive	-0.131861	-0.658266	0.659765	-0.0268553	0.73642	0.578278	-0.270591	-0.642646	-0.633493	-0.88491	0.581532
Noninvasive	-0.175161	-0.616261	0.638218	0.136157	1.00618	-0.4719	0.430784	-0.577031	0.0284097	0.137291	-0.196921
Noninvasive	-0.45016	-0.820247	0.324321	-0.450671	0.504949	1.57564	1.34656	1.66402	-0.326592	-0.985986	-2.5406

## Sheet: BTI-3mm
Invasive	RC1	RC5	RC3	RC2	RC6	RC4	RC7	RC8	RC10	RC9	RC11
Noninvasive	-0.635487	0.160193	-0.321439	0.304457	-0.878439	-0.0946048	-1.0115	0.0535461	-0.0202033	-0.754577	0.090454
Noninvasive	-0.836595	-0.676244	0.265449	0.0591068	2.05522	-0.90454	1.04623	0.680012	-0.588012	-0.737853	0.467134
Noninvasive	0.425466	-0.553413	0.0194001	-0.770977	0.00575108	-0.34114	0.0511284	-0.674051	-0.724857	0.295226	-0.590739
Invasive	2.76691	-0.717909	-0.0551618	0.0706899	-0.0381633	0.0716875	0.677632	1.37702	-0.986901	-0.00365689	1.15241
Noninvasive	1.09013	-1.16341	0.22585	-0.163489	-0.523166	0.126181	-0.0797946	0.59017	-0.582334	0.181449	0.502826
Invasive	1.07204	1.10932	0.282337	-0.353325	0.121168	-0.453954	-0.19686	-0.458522	0.612397	-0.121803	0.0020901
Invasive	1.28349	0.89305	-0.0366108	-0.40506	0.789282	-0.383787	0.0993126	-1.13561	-0.143483	-0.0818469	0.420004
Noninvasive	1.03256	1.43133	0.177078	-0.209681	-0.556084	0.202119	0.140651	0.776215	-0.235667	-0.666077	0.0303852
Noninvasive	-0.670172	-0.71763	0.176867	-0.165947	0.133983	-0.701607	-0.253833	-0.270894	-0.0459367	-0.336978	0.724556
Noninvasive	1.03473	-0.0397329	-0.505117	2.20579	-0.354488	0.841634	-0.880985	2.58561	-1.16656	0.0140631	-0.595969
Noninvasive	0.539452	-0.947126	0.30597	0.0798785	-0.790833	-0.505002	-0.43101	-0.191577	-0.970654	0.61836	0.503107
Noninvasive	0.888406	-0.576864	-0.0885903	-0.575477	-0.665274	-0.664151	-0.0582139	0.013212	0.744548	-0.270582	-0.187357
Noninvasive	0.536158	0.93823	-0.253349	-0.272777	-0.789259	0.0979521	-0.151006	0.392855	-0.217895	0.074958	0.679026
Invasive	1.76678	4.34886	0.763008	0.926889	1.33052	-0.0912912	1.27597	-2.30726	1.84702	-0.674818	0.865213
Noninvasive	1.06852	1.78962	-0.226737	-0.412317	-0.268647	-0.0196735	0.244111	-0.366396	-1.06912	-0.569983	-0.0861717
Invasive	1.86487	0.611425	0.780102	-0.155357	0.945886	0.587306	0.527758	-1.51534	0.30234	1.07904	1.4883
Noninvasive	0.638269	-0.503627	-0.252911	0.604252	-0.821003	-0.486348	-0.474359	0.34383	-0.0506129	0.382213	-1.8638
Invasive	1.63121	1.82055	-0.026974	0.456821	2.968	0.162628	-0.164784	-2.10406	-0.767812	-0.594678	1.23549
Noninvasive	0.913415	-1.37189	0.226599	-0.562321	-0.573924	-0.475118	0.636963	-0.468894	0.40297	-0.974154	0.604947
Noninvasive	0.316049	-1.23699	0.443556	-0.284204	-0.797312	-0.948517	0.16304	-0.20788	0.748407	0.467273	0.593247
Invasive	1.31758	2.78511	0.678752	-0.0748434	0.378984	1.9726	1.21852	-1.92317	-0.0238777	0.0822643	-0.501078
Invasive	0.823328	0.0602323	0.149462	-0.393491	-0.431869	2.61966	-0.447113	-0.163732	-1.27214	1.53621	0.126425
Noninvasive	1.26676	1.37755	0.162496	-0.0920909	1.35782	-0.083556	-0.401543	-1.27288	0.211279	-0.348117	0.963993
Noninvasive	-0.510428	-0.708414	0.163829	0.609858	-0.424897	-1.04464	1.30952	-1.09403	-0.655286	-1.16865	0.629002
Noninvasive	1.11626	1.79228	0.214205	-0.0724946	-0.182447	-0.460233	0.0475708	-0.449478	-0.76533	2.87476	0.989128
Noninvasive	-0.193887	-1.00017	0.304233	-0.485126	0.917673	-0.167765	3.03002	-0.306365	-0.0859532	1.27069	0.466929
Noninvasive	0.70486	-0.926672	-0.190598	-0.0490687	-0.844688	0.483132	-0.17584	0.255979	-0.291595	-0.658477	0.273062
Noninvasive	0.0455999	-1.12176	0.135078	-0.268243	-0.00922912	-0.516126	0.121131	-0.973523	-0.467788	-0.562488	0.732129
Noninvasive	2.18203	1.14959	0.298438	1.38873	-0.278044	2.06175	0.966512	4.35423	-0.453549	-0.645258	-0.895559
Noninvasive	0.626307	2.74642	1.1725	0.146339	-0.648473	0.176968	0.302036	0.817499	0.640796	2.72724	0.651637
Invasive	1.01402	-0.284298	-0.130435	-0.545141	-0.629667	-0.234031	-0.0583435	-0.445903	-0.442547	0.390862	-0.0343482
Noninvasive	0.691434	1.79727	0.959037	-0.394294	0.190884	0.0314372	0.0676511	-1.1318	-0.485942	0.20791	2.14461
Noninvasive	2.0594	0.603179	-0.194811	0.215001	-0.694971	0.363188	0.891498	1.98561	1.25344	-1.28	-0.0594532
Noninvasive	0.895294	0.557951	-0.304058	-0.0262996	1.87247	2.4973	0.272838	-1.56215	-0.470205	2.01252	-0.807851
Invasive	0.638883	-0.293046	-0.399485	0.290862	-0.533042	-0.0600654	-0.36843	-0.737872	-1.36263	-0.999876	-1.07124
Noninvasive	0.974349	-0.747524	0.379599	-0.65484	0.0410283	0.47072	0.053129	-1.13354	-0.00128301	0.458801	1.19414
Invasive	0.954718	0.412756	-0.304418	-0.0995723	-0.883036	0.119866	-0.0493649	0.914237	-0.385605	0.383286	-0.342824
Invasive	0.401432	-0.455416	0.119377	-0.131135	1.6331	-0.670218	-0.54968	-0.528312	0.00256927	0.89789	0.21266
Noninvasive	1.27363	0.867057	-0.0778473	-0.483461	-0.672474	0.0358291	0.883907	-0.755296	1.17389	-0.453375	0.868137
Invasive	0.61829	1.81303	-0.166956	-0.391876	0.00324851	-0.110469	-0.0825205	-0.576618	-1.31989	0.851675	-0.21521
Noninvasive	1.01252	0.128852	1.71593	-0.291669	-0.61564	2.1029	0.526347	-1.03133	0.893614	1.50914	1.22186
Noninvasive	-0.359215	-0.0768805	-0.317116	1.28129	-0.330296	-0.271394	-0.906966	-0.350358	-1.08816	-1.25018	0.0556673
Noninvasive	0.356088	-1.41156	0.0733727	0.248603	-0.94451	0.122837	0.816303	-0.543128	-0.0541294	-0.427947	0.412341
Noninvasive	1.78479	1.21234	-0.163657	-0.163154	0.036034	-0.0775183	0.3593	-0.905049	-0.297003	-0.633399	0.546116
Noninvasive	1.04251	-0.00752688	0.818768	-0.253165	0.167912	1.74904	0.0148214	-1.31956	1.07807	2.08623	0.274964
Noninvasive	1.15541	-0.547053	0.765694	-0.134859	-0.953985	-0.0458718	0.0826969	1.27384	0.743153	-1.06028	0.827395
Noninvasive	1.28683	0.876885	0.744425	-0.249973	-0.642892	0.8704	0.0669996	0.787476	-0.539811	0.225915	1.37588
Noninvasive	0.322023	-1.50024	0.0655767	0.781176	-0.797325	0.444962	0.103896	-1.06465	-0.688574	-0.365269	0.252927
Noninvasive	2.19881	-0.662851	0.216156	-0.359631	0.441038	0.625016	0.755684	-1.48999	0.229526	0.852049	0.723518
Noninvasive	0.477417	-0.631358	0.12697	-0.511899	-0.0736603	-0.711859	-0.608017	-0.483594	-0.65747	0.0317003	0.101493
Noninvasive	-0.418181	-0.871791	0.125936	-0.343624	0.425933	-0.365872	-0.56724	-0.635367	-0.0276975	-1.41333	1.11433
Invasive	0.911694	-0.0336395	-0.0533446	-0.550731	0.9596	0.167577	-0.034129	-0.99317	-0.649195	-0.439466	1.27284
Noninvasive	0.127624	-0.791841	0.0631459	-0.596088	-0.646978	-0.197204	-0.280755	-0.464513	1.66635	0.392514	0.311003
Noninvasive	1.37523	2.13307	0.196767	-0.312943	-0.530052	-0.445823	0.402688	0.114199	-0.697944	-0.19642	-0.211982
Noninvasive	1.28857	-0.398279	0.645493	0.126308	-0.835319	0.148621	0.0562567	1.0539	-1.37017	0.48219	0.951483
Noninvasive	1.18919	1.63271	-0.229815	-0.00798493	-0.616516	0.457266	-0.126584	2.11749	0.101285	-0.638414	0.583715
Invasive	0.683474	-0.839465	-0.0737911	-0.186457	1.28459	-0.565096	-0.222696	-1.05843	-0.610138	-1.44634	-0.660508
Noninvasive	2.03453	-0.123103	0.555185	-0.350425	0.734324	-0.0981082	0.906433	-1.49404	1.36683	-0.523208	1.58612
Noninvasive	0.660977	-0.506262	2.11075	-0.577731	-0.324225	0.95788	0.0568062	-0.987296	-1.97931	3.46439	2.10979
Noninvasive	0.298394	-0.201284	-0.160893	-0.313746	-0.551933	-0.462476	-0.560767	-0.318038	0.839424	-0.348655	0.817777
Noninvasive	-0.328701	-0.797929	-0.025988	-0.737687	-0.688028	0.614332	1.34919	-0.908264	0.0453981	0.122446	0.54958
Noninvasive	1.06086	-0.369395	0.0165198	-0.451091	-0.656383	0.859076	0.295434	-0.0894498	-0.706002	0.150298	0.897113
Invasive	0.934688	3.68326	0.457971	0.0970653	0.287506	0.909518	0.65081	-1.76193	-0.0617908	0.39825	0.2461
Noninvasive	0.999209	1.5226	0.943687	-0.231639	-0.274301	-0.400309	-0.00613278	-0.189032	0.567842	1.50532	1.22736
Noninvasive	0.506746	0.896418	0.157878	0.0855495	-0.882022	0.271589	-0.333829	1.54121	-0.603217	0.56761	1.40923
Noninvasive	0.877969	0.285815	0.676363	-0.372093	0.830956	-0.762763	-0.711948	-0.593518	0.584633	0.655865	2.13568
Invasive	-0.217607	-1.12587	0.277184	0.0835738	2.05513	-1.11337	-0.170991	0.396449	-1.2429	-0.402257	-0.155934
Noninvasive	0.890522	1.79253	-0.25333	-0.230041	-0.791799	-0.138219	0.200785	0.685117	0.151902	-0.757624	-0.425402
Noninvasive	-0.714512	0.037844	0.130776	4.59116	-0.0244533	-1.39565	0.855997	-1.90678	0.326847	-0.571221	-0.268686
Invasive	0.429394	0.314588	-0.226727	-0.545459	0.277475	-0.515075	-0.796034	-0.621024	-0.614524	0.0338578	0.131644
Invasive	0.760186	-1.20922	-0.0960594	-0.29843	0.139104	-0.873471	-0.177656	-0.365864	-0.576157	-0.465089	-0.220975
Invasive	-0.223163	-1.34787	-0.0521975	-0.0354974	-0.594802	0.46428	-0.265012	0.0885925	0.492365	-0.837858	0.603017
Invasive	-0.390905	-0.703783	0.0348235	0.49319	-0.749544	1.34902	-0.855961	0.636457	-0.633833	-0.553118	1.98111
Invasive	0.972819	-1.39477	-0.140452	0.448053	-0.883589	-0.338652	0.909505	0.0393287	-0.464111	1.51894	-0.599174
Invasive	-0.131857	-0.82581	-0.0697579	0.509385	-0.660763	-0.354137	-0.92975	0.108963	-1.24784	1.29619	-1.04626
Noninvasive	0.0301948	0.54497	-0.775649	-0.308382	-0.252467	5.11539	-0.240223	-0.584108	0.699177	1.06825	-2.69233
Invasive	1.04651	-1.05383	-0.162585	-0.246288	-0.216882	-0.655005	-0.567951	0.0744979	-0.847493	-0.491817	-0.31667
Noninvasive	-0.176866	-0.219937	-0.15719	-0.435486	1.59353	-0.348334	3.32514	0.161435	-0.398692	-0.858057	-0.50559
Noninvasive	-1.72523	-0.068341	-0.147424	1.45512	-1.27358	1.05388	1.10244	-0.871996	-0.155583	-0.731543	1.4211
Noninvasive	-0.754597	0.593275	-0.195267	-0.686596	-0.628233	0.467891	-0.446127	-0.181167	-0.636353	-0.498813	0.493634
Noninvasive	-1.86013	-0.0876668	0.0074737	0.343453	-0.201011	-0.165893	-0.869136	-0.468902	-1.07981	-1.50488	0.933176
Noninvasive	-0.805885	1.34911	0.0164107	-0.320204	-0.651693	-1.36129	-0.776642	0.584444	0.658835	2.52047	0.0116714
Noninvasive	-1.62747	-0.432138	-0.121136	3.00815	-0.326975	2.07586	-0.143395	-1.35352	-0.08612	-0.847636	3.4544
Noninvasive	-0.736737	-0.902839	0.301733	0.265351	1.4072	-0.72431	2.89641	-0.200569	-1.17031	-0.613652	0.220474
Noninvasive	-1.3635	-0.0234581	-0.0464038	0.744258	-0.915247	-0.0680418	-0.280731	-0.856526	-0.676491	-1.32415	-0.19641
Noninvasive	1.17888	-1.31132	0.110634	-0.638805	-0.142279	-0.483653	0.971494	-0.50312	1.08275	0.180592	0.0744175
Noninvasive	0.14101	-1.2656	0.282136	-0.285385	0.737475	-0.549815	0.876254	0.022837	0.7148	2.51229	-0.513372
Noninvasive	-0.3292	1.99291	-0.389969	-0.331543	0.481915	-0.337587	-0.498315	-0.567506	-0.577334	-0.0827972	-0.286757
Noninvasive	-0.621339	-0.607699	-0.0724415	0.280918	-0.379073	-0.435569	-0.198763	-0.806286	-0.457738	-1.2618	-0.366371
Noninvasive	-0.481741	0.571341	-0.327609	-0.15152	-0.965579	1.01847	-0.0665048	1.1693	3.27682	-2.90468	0.790145
Noninvasive	0.374929	1.06042	-0.434618	-0.517184	0.241429	-0.402864	-0.491457	-0.649189	-0.925504	-0.9535	-0.449893
Noninvasive	1.57801	2.7779	-0.340309	0.125476	0.845344	-0.169408	0.972383	-1.95482	0.973769	-0.782821	-0.338138
Noninvasive	-0.663539	0.12715	-0.0929138	-0.799974	-0.820179	-0.0160213	0.17349	-0.216164	0.236397	0.47811	-0.898422
Noninvasive	-0.834964	1.02138	-0.266801	-0.483175	0.704516	-0.597452	0.110933	0.171465	0.672841	0.66252	-0.158804
Invasive	-0.208459	-0.023736	-0.183432	0.166915	-0.706876	-0.714586	-0.603978	-0.0364496	-1.04058	-0.50798	-1.27182
Noninvasive	0.750767	-0.245346	0.263696	-0.270902	0.307548	-0.867688	-0.6683	-0.429408	-1.4968	2.70543	-0.0986569
Noninvasive	-2.4313	-0.00442896	-0.254171	-0.574057	-0.389095	1.54455	0.976526	1.03982	0.125372	0.719499	0.634491
Noninvasive	-0.340111	0.861035	-0.26608	-0.284692	-0.548331	-0.749785	0.0357996	0.0817991	-0.63645	2.56372	-0.608639
Noninvasive	-0.814202	0.442004	-0.241495	-0.655694	-0.0729134	-0.408172	0.1279	0.0379564	0.869698	-0.473098	-0.401245
Noninvasive	-0.818185	0.65482	-0.396287	-0.618005	-0.132184	1.402	-0.269731	-0.756509	-0.210396	-0.081613	0.274119
Noninvasive	-0.251835	-0.502499	0.0495416	0.108011	-1.05868	0.427202	-0.194719	-0.233459	-1.19414	0.787687	0.614305
Noninvasive	0.0888348	-0.807984	-0.162963	0.406351	-0.503719	-0.0844956	-0.606977	-0.671668	-0.912206	-1.25819	-0.722986
Noninvasive	-0.132604	-0.75067	-0.0832392	-0.583309	-0.667858	-0.424646	-0.0930044	-0.0832684	0.682491	-0.43556	-0.203715
Noninvasive	-0.0718505	0.861675	-0.413385	2.73181	-0.556715	-1.18973	-1.4742	1.89724	0.906841	0.326959	-3.04383
Noninvasive	-1.13378	0.452098	-0.362189	-0.185605	1.88722	1.01184	-0.738903	0.738933	0.932393	2.1106	0.121251
Noninvasive	0.375973	0.658368	-0.218437	-0.146807	1.77497	-0.255901	-1.21167	-0.669288	-1.41178	0.282719	-0.164426
Noninvasive	-1.15763	-1.38375	0.130091	0.258415	-1.10567	3.08424	-1.30715	0.638391	0.271581	1.55924	0.952113
Noninvasive	1.12997	0.151118	-0.46857	-0.11732	-0.574145	0.424091	-0.211275	0.385025	-1.00368	-1.01019	-0.760009
Invasive	1.01172	-0.477793	-0.219411	-0.561883	-0.0825017	0.531864	-0.42465	-0.232516	-1.72585	0.295062	0.397359
Noninvasive	-1.30004	0.278873	-0.318655	-0.148338	-1.07586	0.323294	-0.646956	0.257451	-0.47713	0.540516	0.412851
Noninvasive	-0.552993	0.0817474	-0.128313	-0.0915033	2.30776	-0.56358	-0.548717	0.757964	0.470394	-0.31834	-0.413697
Noninvasive	-0.171926	-0.221104	-0.406719	-0.451482	0.900732	1.99987	-0.208159	-0.692268	-0.491846	0.381107	-0.813569
Noninvasive	-0.0793986	-0.989823	0.21883	-0.0370572	2.85362	0.337559	-0.859739	0.123764	1.10572	-0.120312	0.368658
Invasive	-0.185711	-0.898952	0.18159	-0.331531	0.570727	-0.802102	-1.14533	-0.236502	-0.721921	-0.363799	-0.333914
Invasive	-1.21275	-0.503009	0.148929	-0.37457	-0.0171261	-0.734107	-0.18425	0.338102	-0.0804716	0.95868	0.286464
Noninvasive	-1.29072	0.629403	-0.170232	0.301842	-1.23172	-0.811918	-0.426523	0.52246	0.0813177	1.38827	-0.793028
Noninvasive	0.582511	0.824785	-0.306504	-0.0509753	-0.648999	-0.409822	-0.56969	0.630602	-1.31243	0.403045	-0.315397
Noninvasive	-0.225202	-0.0329076	-0.210217	-0.445563	0.066745	-0.508195	-0.44475	-0.182722	-0.260422	-0.459274	0.210573
Noninvasive	-0.175329	0.974798	-0.296239	-0.107056	0.175518	-0.519827	-0.1945	-0.235571	0.98191	2.98666	0.147321
Noninvasive	-0.114347	0.0601473	-0.27522	-0.564886	-0.205607	-0.379171	-0.900158	0.135803	0.292844	0.899953	-0.0548782
Noninvasive	-0.932717	-0.285618	-0.0884813	-0.626965	0.357461	0.245846	0.401273	-0.0018888	-0.866737	0.08244	0.977381
Noninvasive	0.280171	-0.737133	-0.257027	-0.304304	-0.604569	-0.382741	-0.398752	0.00159729	0.297893	-0.21771	0.594126
Noninvasive	-1.01642	-0.523446	0.301517	-0.813544	-0.00917885	-0.608506	0.505988	1.07096	2.70658	0.64803	-0.426943
Noninvasive	-0.244774	-0.471816	-0.0865645	-0.528975	0.140454	-0.246346	-0.31798	-0.272439	-0.828792	0.868945	-0.498822
Noninvasive	0.529288	-0.51895	-0.207351	-0.118723	2.2336	0.0154289	0.41702	0.095691	0.986628	0.0798348	-0.265978
Noninvasive	0.665603	1.63267	-0.380598	-0.0383945	-0.659376	-0.179085	0.0278426	-0.744559	1.27033	-1.40025	-1.40553
Noninvasive	-1.22585	1.95622	-0.371185	-0.675605	-0.106068	-0.182841	-0.52649	0.196209	0.0516485	0.55193	0.71189
Noninvasive	-0.607458	1.08353	0.0205324	-0.572887	-0.145331	-0.807829	-0.681172	0.308274	0.707932	1.85764	0.761731
Noninvasive	-1.13557	0.865515	-0.255428	-0.102278	1.64966	-0.592012	-1.0164	0.832173	0.901629	0.422256	-0.558009
Noninvasive	-1.21446	-0.706352	0.129761	-0.449469	0.00340456	-0.02663	-0.939486	0.403857	-0.287024	1.01049	0.903515
Noninvasive	-1.80583	-0.322159	-0.378175	-0.42481	0.57434	1.14256	0.937273	1.31478	1.14834	2.24236	-0.543422
Invasive	0.689184	-0.468503	-0.27895	-0.579867	-0.407627	-0.290335	-0.437853	0.323552	-0.376658	-0.578426	0.0815827
Noninvasive	0.639411	0.170938	0.0552318	-0.369801	-0.786971	0.0993771	-0.228167	0.673166	1.00174	-0.238049	0.0266117
Noninvasive	-0.530689	-0.0757347	-0.250569	-0.611435	-0.578227	-0.0260343	0.0930261	-0.311168	-0.390752	0.158728	-0.261525
Noninvasive	0.135906	0.653738	-0.34308	-0.11787	-0.698833	-0.06653	-0.319295	-0.121771	-0.534146	-0.0261001	-0.634646
Noninvasive	0.622684	0.054483	-0.197553	-0.475126	-0.350815	-0.691813	-0.333085	-0.657954	-0.320419	-0.151819	-0.288076
Noninvasive	1.0511	1.22427	-0.353534	0.054758	-1.02887	-0.0134746	0.139507	0.196485	1.57529	-0.693301	-1.7284
Noninvasive	-0.670852	-1.2572	0.13212	-0.384213	0.284449	0.628784	-1.14146	0.478343	2.40837	1.50517	0.78174
Invasive	1.69767	-0.633116	0.0905626	0.116435	-0.419989	-0.768661	0.0341284	0.726139	1.04226	1.78999	1.04881
Invasive	1.17632	-1.94743	0.00345274	0.227477	-0.223338	-0.0203578	2.7042	-1.46915	-1.73968	-0.0506348	0.0833599
Noninvasive	-0.146912	-0.485615	-0.12084	-0.297554	0.854005	-0.597019	-1.14898	-0.299923	-0.822347	-1.03623	0.156608
Noninvasive	-0.629528	-0.0951102	-0.149655	-0.155832	2.94464	0.47248	0.632718	0.486948	-0.887281	-0.276497	-0.293193
Noninvasive	1.3902	-0.370536	-0.337383	0.535634	-0.825299	1.17864	0.55179	0.734111	0.199601	-0.804217	-1.32837
Invasive	0.409155	-1.36402	0.306074	-0.404182	0.986762	-0.526478	-0.460257	-0.226813	0.871307	-1.20043	-0.0559479
Noninvasive	-0.714169	-0.773532	0.194525	-0.418412	0.345188	1.39994	-0.905199	0.0574711	0.610978	2.74004	0.797885
Noninvasive	0.77111	1.20098	-0.300272	-0.368634	-0.821658	-0.512738	0.493612	0.0674468	-0.132455	0.0816467	-0.778022
Noninvasive	-3.09758	1.36553	-0.206082	-1.00494	-0.349986	-0.102641	3.32853	2.87551	1.53973	1.61632	0.735973
Noninvasive	-0.765219	-0.121892	0.0670716	-0.510659	0.313084	-0.206686	-0.614276	0.295669	1.11231	1.41446	0.912639
Invasive	0.339842	-0.616526	-0.120526	-0.511373	-0.374255	-0.652581	-0.878065	0.353716	0.683406	0.239493	-0.353644
Noninvasive	0.562365	-0.357101	0.223937	-0.292632	1.78801	-0.619936	-0.613538	-0.664962	0.156455	-0.17548	0.354738
Noninvasive	0.864317	3.50346	-0.552071	-0.217359	-0.090589	-0.198907	0.584668	-0.686497	-1.60704	-0.0192541	-0.74457
Noninvasive	0.359155	0.388846	-0.149766	-0.538701	0.483129	-0.168405	-0.42955	-0.814267	-1.16307	0.117556	-0.148161
Noninvasive	0.522605	-0.153996	0.0120321	-0.279163	2.05348	-0.498922	-0.924996	-0.179297	0.0505739	-0.638808	0.214065
Noninvasive	-1.11674	0.0271645	-0.284382	-0.482927	-0.881203	1.23859	-0.84561	-0.0659178	-0.199653	-0.218796	0.750747
Invasive	-0.192947	0.194103	-0.157067	0.140961	-0.823486	-0.408335	-0.302964	-0.285043	-0.115608	-1.34516	-0.114484
Noninvasive	-0.408823	1.89869	-0.381889	-0.554955	-0.186755	0.518429	-0.0917512	-0.0325328	1.12948	1.21068	0.088302
Noninvasive	0.284788	1.299	-0.176582	-0.401106	0.583344	-0.250163	0.0960701	-0.75385	1.76514	0.0823087	0.781776
Noninvasive	-0.0115458	0.527719	0.0316083	-0.541253	-0.591604	-0.32598	-0.582292	-0.307781	2.38272	1.29831	-0.547611
Noninvasive	-0.48165	-0.575677	-0.0136366	-0.184832	1.37924	-0.492214	-0.551163	-0.0501034	-0.172833	-0.687284	0.575742
Noninvasive	-0.0496893	-0.45278	0.156415	-0.11886	-0.877892	-0.995553	-0.809105	0.597813	0.129631	0.876086	-0.821611
Noninvasive	-1.10158	-0.703237	-0.0597301	-0.311858	0.446971	1.55794	-0.520056	-0.0764763	-0.35204	0.903002	0.585271
Noninvasive	-0.191535	0.108807	0.0950124	-0.172217	-0.410411	-0.944243	-0.510366	0.113334	2.27941	-0.361037	1.02841
Invasive	-0.458772	-0.774361	-0.307884	-0.39397	1.16834	2.15546	0.0029041	-0.724097	-0.153338	-0.59484	-0.200067
Noninvasive	0.406934	1.9559	-0.495057	-0.333455	0.343877	0.247149	-0.555563	-0.284462	-0.512971	1.22539	-0.12607
Invasive	0.629983	-1.13131	-0.0707879	0.502086	-0.225877	-0.614651	-0.472395	-0.734104	-0.469224	-1.6655	-0.201578
Noninvasive	1.49594	-1.85715	0.934715	0.579293	-1.53382	-0.621257	1.55239	-0.503093	4.98353	-0.4945	-2.62131
Noninvasive	1.12391	-0.131755	-0.304076	-0.546396	-0.266226	-0.385369	-0.0208342	-0.325526	-0.761219	-0.847027	0.155858
Noninvasive	-0.544621	0.133169	-0.536063	1.34136	-0.953651	1.24178	-0.657373	0.31036	-0.780838	-0.23079	-0.349089
Invasive	0.834139	-0.0903041	-0.110716	-0.290802	1.69971	-0.162852	0.317218	-1.16992	0.313099	-0.935017	-0.0341713
Noninvasive	-0.660978	0.0283646	0.0414053	-0.571639	0.775377	-0.226987	-0.746783	0.0946521	1.48599	-0.0625897	0.10006
Invasive	0.268934	-1.40586	-0.474802	-0.42628	-0.144331	2.81071	1.10745	-0.822539	0.275284	0.326594	-1.52464
Noninvasive	-1.09908	-0.348685	-0.0715241	-0.497384	0.139762	0.856479	-0.475509	-0.248092	0.297095	0.33189	1.95658
Noninvasive	-0.680037	-0.0381784	-0.0392551	0.142835	-0.519359	-1.1369	1.3362	-0.420547	0.308166	0.0987041	-1.24199
Noninvasive	0.0821857	-0.0439411	-0.272225	-0.581853	0.179107	-0.712553	-0.221439	-0.512204	0.110097	-0.480729	-0.132403
Noninvasive	-0.170729	-0.339016	-0.407815	-0.41479	-0.83629	2.08507	0.681263	-0.852306	0.0983188	-0.616791	-1.17171
Noninvasive	-1.7476	-0.237735	0.0460693	-0.214603	0.926406	-0.669213	-1.15727	1.25373	0.632891	0.449611	0.311969
Noninvasive	-0.63027	0.0862033	-0.297164	-0.418471	0.412494	0.410274	-0.790519	-0.198642	-0.600464	1.64987	0.183941
Noninvasive	-0.199757	-0.623231	-0.259673	-0.141198	-0.920129	1.05736	-1.10006	0.480654	-0.49348	-0.524012	1.12035
Noninvasive	0.340517	-0.413725	-0.155894	-0.430362	-0.490976	-0.367496	-0.337921	-0.182116	0.665952	-1.35463	0.361922
Noninvasive	-3.45291	1.28376	0.506362	1.04149	-1.64635	-1.82802	2.24298	0.691596	1.48168	0.876153	1.13992
Noninvasive	0.843532	-0.0968232	-0.137214	-0.739671	-0.527972	-0.177996	0.291085	-0.676839	0.563932	0.309378	-0.190192
Invasive	0.0904284	-0.42408	-0.260495	-0.494871	-0.023467	-0.158459	-0.440133	-0.178799	-1.26084	0.23945	0.453291
Noninvasive	0.111937	0.421053	-0.462813	-0.142673	-0.500004	-0.394367	-0.86581	-0.187297	-1.32774	-1.03582	-1.00291
Noninvasive	1.11657	-0.649801	0.106375	-0.646239	-0.422317	-0.129504	-0.367806	-0.0756919	1.37205	0.101326	0.551696
Invasive	1.85725	-1.53251	0.015939	-0.339338	0.249204	0.500774	0.743471	-0.410107	-0.572336	1.6723	0.583385
Noninvasive	1.11698	2.22927	-0.635706	-0.212193	-0.168085	0.084455	0.103271	0.741392	-0.335435	-0.860773	-0.642415
Noninvasive	0.483302	-0.507489	0.151015	-0.213177	1.60311	-0.912981	-0.229785	0.0284198	1.4959	-1.05552	-0.0418905
Invasive	-0.251063	-0.413835	-0.0872889	0.0973554	-0.410273	-0.703284	-1.06758	-0.199486	-1.04706	-0.255843	-0.318821
Invasive	-1.00719	-0.333337	0.0601207	-0.296379	0.62884	-0.937738	-0.31616	0.767783	-0.208758	-0.209177	-0.33841
Noninvasive	-1.1622	0.27078	-0.228237	-0.494036	0.519097	-0.140689	-0.241756	0.324736	1.37508	0.0695554	0.0127017
Invasive	0.0759668	0.827676	-0.307267	-0.574023	-0.0203734	0.216945	-0.417568	-0.938191	-0.271256	-0.854531	-0.058825
Noninvasive	0.765019	1.05759	-0.442885	-0.48859	-0.522097	-0.398221	-0.0637508	0.136998	0.241481	-0.151162	0.449887
Invasive	0.530843	-0.954237	-0.380742	-0.281072	-0.232199	1.36704	-0.415894	0.616352	-1.14999	2.74916	-1.51156
Noninvasive	0.312406	-1.02666	0.064319	-0.338037	-0.735963	0.902792	-0.15103	-0.235161	-0.452313	0.59198	1.24852
Noninvasive	-0.277025	-0.494088	-0.15259	0.698537	-0.937271	-0.369552	-0.39071	0.166614	0.0904094	0.180009	0.391756
Noninvasive	0.417304	-0.900242	0.0364991	-0.349234	-0.501907	-0.323373	-0.475692	-0.385112	-0.714259	0.129144	0.404766
Noninvasive	0.269342	-0.486335	0.260157	-0.638036	0.19433	-0.777407	-0.414685	-0.554841	-0.0564957	0.270094	-0.139442
Noninvasive	-1.29163	0.587784	-0.217672	-0.629474	0.302768	-0.350238	-0.0191301	0.259444	0.884316	-0.584567	1.03019
Noninvasive	-0.257297	-0.738957	0.186644	0.316801	4.27152	-0.431685	-0.971055	1.15479	-0.455771	-0.828024	-0.829876
Noninvasive	-1.26343	0.144504	-0.0769523	0.641151	-0.185777	-0.504389	-0.968653	-0.772705	-1.16521	-1.65676	-1.6104
Noninvasive	-0.593516	-0.370362	-0.0294417	-0.332346	0.0915495	-0.703257	-0.359989	-0.440895	-0.795472	-0.877765	-0.51523
Invasive	0.856093	-0.998905	-0.132907	-0.436526	0.449018	-0.461026	-0.386557	-0.622518	-0.457381	-0.950189	0.127986
Invasive	-0.844902	-0.529973	-0.187909	-0.523715	0.432779	0.0640258	2.15668	0.80901	-0.0227268	0.445824	-1.6767
Invasive	-1.34419	-0.144376	0.0925643	1.28494	-1.05645	-0.966589	0.056304	-0.27089	-0.499769	1.14643	-0.731775
Noninvasive	-0.394431	0.238403	-0.310734	-0.425343	-0.794493	-0.137479	-1.07582	0.543436	-0.337681	-0.650671	0.0630119
Invasive	0.563156	-0.908205	-0.196139	1.03072	-0.170232	-0.868205	-0.988843	0.102873	-1.04037	-0.458007	-1.15211
Invasive	0.275281	-1.56635	0.453491	-0.320261	0.235912	-0.681426	-0.874063	-0.000858823	0.909578	0.652771	0.873827
Noninvasive	-0.624146	-0.45757	0.206527	0.601523	-1.22726	-0.994886	0.820826	-0.394866	0.553379	0.621712	-0.274052
Noninvasive	0.0722694	-0.457003	-0.57645	0.169195	4.0392	2.98513	0.90952	0.340274	-0.0312084	0.0537908	-2.59429
Noninvasive	-0.471795	0.452254	-0.369771	-0.140957	-0.67287	-0.347583	-1.06602	0.0829633	-0.870612	-0.722646	-0.68935
Noninvasive	-0.426868	-0.0562772	-0.244404	-0.228734	-0.451508	-0.5063	-0.486397	0.092226	0.725584	-0.723316	0.154516
Noninvasive	-0.844044	-0.232295	0.204056	-0.176011	-1.21732	-0.116566	0.017221	-0.464779	-0.399419	0.00944553	0.427895
Noninvasive	-2.00226	0.658075	-0.0974255	2.83139	-0.74402	-0.716172	-0.837154	-0.165762	0.17239	-0.633619	-0.705687
Noninvasive	1.11679	-0.369257	0.0697991	-0.0723357	-0.840148	-0.542576	0.206514	0.897414	0.679589	-0.291796	0.646462
Invasive	-0.342881	0.0341744	-0.221801	-0.347524	-0.80661	-0.506252	-0.517637	0.102675	-0.357057	-0.219762	-0.381815
Noninvasive	-0.729012	-0.386039	0.00380911	0.396798	-1.09677	-0.412592	0.207666	-0.845973	0.195687	-0.938394	-0.275853
Noninvasive	-1.24146	-0.408396	0.218083	-0.0331587	2.12297	-0.740142	-0.655052	1.13006	-1.27582	-0.665222	-0.805583
Noninvasive	-0.0238008	-1.26209	0.1386	-0.074392	1.77232	-0.588565	1.03934	0.510862	1.78996	0.146336	-1.23782
Noninvasive	0.423826	-0.466883	-0.383768	-0.417843	0.341091	0.541663	-0.0148527	-0.608352	-0.609209	1.72674	-0.189635
Noninvasive	-1.73488	-0.496217	0.0404688	0.869045	-0.586413	0.329311	-0.130897	-0.823781	-0.364278	-1.50351	2.2609
Noninvasive	-1.82101	0.133192	0.154582	-0.326171	1.32801	-0.842676	-0.0557313	1.65176	-0.358868	-0.474426	-1.09161
Noninvasive	-2.12601	0.488721	-0.0960792	-0.487532	0.962315	-0.0742521	0.681591	1.14075	-0.609371	-0.441551	1.24355
Noninvasive	0.576193	-0.828274	-0.0912369	-0.723231	-0.112035	-0.32536	3.54312	-0.941528	-0.129457	-0.95476	-0.377004
Noninvasive	0.428192	1.68733	-0.226291	-0.291686	-0.36689	-0.143983	-0.530387	-0.105084	0.531648	-0.434273	0.0446928
Noninvasive	-0.87918	0.219999	-0.202461	-0.534822	0.126415	-0.294221	2.55626	0.535895	-0.772647	0.44083	-1.34419
Noninvasive	-0.340506	1.29411	-0.446807	0.746743	-1.00016	-0.840137	-0.84328	0.777009	-1.35593	1.11093	-2.27625
Noninvasive	-1.22607	-0.266765	-0.0919517	-0.38613	-0.891403	-0.0342214	-0.31204	-0.089524	0.0447701	-0.0869283	0.00578714
Noninvasive	-1.27614	0.271196	-0.236418	-0.14617	2.32996	0.423334	-0.181945	1.28321	0.127344	1.48342	0.182277
Noninvasive	-0.523222	0.266962	-0.203765	-0.508628	1.00975	-0.281469	-0.970503	-0.262264	-0.546033	-1.0086	-1.03028
Noninvasive	-1.2428	-0.553007	-0.204073	-0.644938	0.146237	1.72056	1.27804	-0.136035	-0.138261	0.138363	0.0528883
Noninvasive	-1.92219	-0.0335228	-0.10048	-0.153168	-0.271645	0.316179	-0.0567084	-0.0927106	-0.813385	-0.679364	0.984444
Invasive	0.247687	-0.669549	-0.130919	-0.305128	-0.164373	-0.457131	-0.464107	-0.38876	0.0293721	-0.812696	-0.0816679
Noninvasive	1.51677	-1.41356	0.165674	-0.173024	-0.561568	-0.954448	1.19797	-1.05447	1.99353	1.0909	-1.75471
Noninvasive	0.142385	2.61221	-0.255267	-0.162439	-0.73592	2.94822	0.603684	-0.83011	-0.507373	-0.517229	-1.17435
Noninvasive	0.257355	-1.01524	0.678063	0.998891	5.40499	-0.587813	-1.24178	2.22231	4.35987	-2.01627	0.163503
Noninvasive	1.65851	-0.269789	-0.120425	0.0589442	-0.808509	-0.749141	0.551231	0.521618	1.21849	-0.914481	-0.719834
Noninvasive	-1.69369	0.482223	-0.65193	0.428999	-1.05569	8.47579	-0.544461	0.0748515	1.90738	-2.06339	-3.22736
Noninvasive	1.57987	-0.920652	0.210144	0.405879	-0.87183	-0.719821	0.19286	0.676087	0.226057	1.42557	-0.151651
Noninvasive	-0.660693	-0.260459	-0.00245612	-0.237397	2.33647	-0.308302	3.4084	1.20036	-1.90108	-0.92068	-1.01366
Noninvasive	-1.3473	-0.0171153	-0.149232	-0.216958	-0.896828	-0.548952	0.744604	-0.170415	0.949642	0.0172553	-0.237112
Noninvasive	-0.106659	0.877623	-0.263573	-0.311466	1.5882	0.458511	-0.244637	-0.801294	-0.297057	-0.136609	-0.120806
Noninvasive	-1.46228	0.122174	-0.102709	-0.225461	0.762327	-0.271085	0.430811	0.365944	-0.973241	-1.13667	0.00691636
Noninvasive	0.121017	0.0799404	-0.135342	-0.518053	0.510416	-0.644618	-0.209434	-0.270574	0.713151	-0.844512	0.623575
Noninvasive	0.605824	1.43934	-0.171326	-0.223899	0.856014	-0.695939	-0.4331	-0.865516	-0.445817	0.727172	-0.144958
Noninvasive	-1.46388	0.306466	-0.187219	-0.416942	-1.12279	-0.219031	0.670279	0.424292	1.2844	2.78883	0.235632
Noninvasive	-0.324119	-0.48412	0.0569608	-0.561775	0.186671	-0.65338	-0.365177	-0.307899	0.275398	-0.446856	-0.470915
Noninvasive	-0.792771	-0.771945	0.214065	-0.129843	2.07324	-0.113407	-0.960773	1.1003	0.4605	1.08472	-0.494777
Invasive	-0.40696	-0.234745	-0.247579	-0.302237	-0.0307996	0.235881	0.377891	-0.865148	-1.52279	0.269091	-0.451178
Noninvasive	-1.54725	-0.296568	0.115649	-0.413321	0.591977	-0.188327	2.47244	0.64946	-1.52945	-0.408646	0.329015
Noninvasive	1.28691	-1.77501	-0.139684	1.01459	-0.582466	0.385427	0.0824361	-0.0903886	0.317028	-0.545024	-0.0319163
Invasive	1.36978	-0.344447	-0.434953	3.06531	-0.112914	-0.482455	-0.636095	1.43508	-1.46623	0.80021	-1.84219
Noninvasive	-0.249627	-1.33882	-0.369192	0.111092	-0.883776	4.00034	-0.0656726	-0.305612	0.31124	-0.375756	-0.414848
Noninvasive	0.664782	-1.30689	0.0558487	-0.389059	1.69653	0.288941	0.159218	-0.536298	-0.261854	-0.151596	-0.525636
Noninvasive	0.546822	-0.536794	-0.143235	-0.598988	0.804605	0.577651	2.34399	-1.33143	-0.653153	0.221169	-0.623635
Noninvasive	0.577284	0.817332	-0.0460359	-0.662718	-0.731754	0.210849	0.461322	0.130266	1.60831	-0.979437	0.426438
Noninvasive	-0.369407	0.435846	-0.461326	-0.181712	-0.683232	0.408515	-0.373042	-0.261102	0.338099	-1.67591	0.255735
Noninvasive	-0.252424	0.862651	0.251302	-0.546872	-0.0526292	2.06225	-0.315221	-1.10942	0.97161	-0.250223	0.0372997
Noninvasive	-0.313196	0.00810609	0.142695	-0.51278	0.415594	-0.387155	-0.966164	-0.177629	0.427694	-0.212336	1.57096
Noninvasive	-0.0824371	-0.313781	-0.0837684	-0.281629	0.719326	-0.68949	-0.851853	-0.284125	-0.0339914	-0.675089	-1.09369
Invasive	0.10279	-0.677259	-0.266338	-0.284552	-0.572399	0.454011	-0.626015	-0.0753477	-1.14565	0.311029	0.246012
Noninvasive	-0.13693	-0.474148	-0.234644	0.297959	-1.21299	0.107219	0.235676	0.386419	1.77796	0.511694	-0.0560003
Invasive	0.938849	-0.740203	-0.191357	-0.391955	0.0579506	1.02702	-0.533388	-0.0462037	0.379326	0.0786702	0.740131
Invasive	1.207	-0.829028	-0.0852205	-0.460058	0.350388	-0.576924	-0.161392	-1.00742	0.472151	-1.17614	-0.686185
Noninvasive	0.483058	0.640208	-0.327102	-0.317674	-0.429569	-0.665121	-0.311964	0.287489	1.18823	-1.51046	0.221825
Invasive	-1.07393	-0.761735	-0.178214	-0.421438	-0.206461	1.54224	-0.608818	-0.219699	-0.00379813	-0.910541	1.18579
Noninvasive	-0.350455	0.407341	-0.47099	-0.0273197	-0.794019	0.190596	-0.813712	0.0738987	-1.31351	-0.622503	-0.715432
Noninvasive	-0.359853	-0.404116	-0.303859	-0.461789	-0.291104	0.112642	-0.67282	-0.198064	-0.453999	-0.541394	-0.0377414
Noninvasive	-2.25737	0.748633	-0.0897963	-0.399774	1.60285	-0.479881	0.189993	2.00596	0.244414	0.446416	0.741904
Invasive	0.547384	-0.634048	-0.225805	1.13211	-0.46219	-1.07704	-0.485993	0.452317	-0.785143	-0.272838	-0.989423
Noninvasive	-0.190478	-0.117047	0.0460924	-0.202907	-0.810386	-0.944892	-0.486638	0.118184	0.483651	0.787512	-0.932848
Noninvasive	-0.451747	-0.843752	0.0337532	-0.355011	-0.614556	-0.613635	0.156462	-0.296154	0.627178	-0.0682175	-0.647999
Invasive	1.23601	0.0119423	-0.338908	-0.397231	0.0321164	-0.617863	-0.650284	0.282477	-1.89576	-0.511454	0.235683
Noninvasive	-0.0825972	-1.08053	-0.173855	0.256816	-0.435094	-0.227442	-1.26235	-0.616501	6.6867	1.05578	-0.883013
Noninvasive	-0.446465	0.673688	-0.180815	-0.678349	0.026238	-0.393872	-0.247621	-0.32261	-0.0139614	-0.101875	-0.221858
Noninvasive	0.260562	1.51586	-0.362554	-0.159603	0.35914	-0.594657	-0.287628	-0.830596	0.929207	-0.114443	-0.9738
Noninvasive	-0.250321	-0.0183833	-0.228971	-0.580636	-0.288058	-0.805172	-0.0120563	0.010821	0.414138	-0.87269	-1.42512
Noninvasive	-1.32529	-0.644562	0.365727	1.10392	-0.237254	-1.09982	2.12517	-0.619381	-0.386933	-1.13222	1.38948
Noninvasive	-2.03823	1.4238	-0.100339	2.5873	-0.829471	-1.03747	-0.516692	-0.461787	0.248704	-1.0079	-2.80366
Invasive	-0.533644	-1.09054	0.170362	-0.227402	0.651378	-0.0438103	-1.15583	-0.0554003	-1.29398	0.269267	0.88524
Noninvasive	-0.531367	-0.983618	-0.0671677	0.323392	-0.895197	1.11223	0.162325	-0.673049	0.365649	-1.10507	0.00524047
Noninvasive	-0.361693	-0.447349	-0.0392929	-0.601003	0.177829	0.673996	-0.428166	-0.315638	-0.132428	0.106553	1.25665
Noninvasive	1.61605	-1.90781	0.934323	3.32078	-0.0996501	-0.460941	0.276838	0.266347	-2.05693	2.9852	-0.173932
Noninvasive	0.494978	-0.796304	0.0162993	-0.637142	0.148542	-0.38355	-0.127344	-0.881613	-0.90865	-0.261531	-0.121591
Invasive	0.919075	-0.572471	-0.0848254	-0.0744513	-0.486944	-0.940148	0.0309919	-0.0621288	-0.267217	1.57938	-0.402606
Noninvasive	-0.209441	-0.290128	0.332694	-0.571276	-1.43281	-0.304106	1.37689	0.0462134	0.437251	2.54313	-0.648336
Invasive	-1.26697	-0.431563	0.181094	-0.0592574	1.62443	-1.04258	-0.564395	1.40783	-0.238557	0.153026	-0.326785
Noninvasive	0.275327	1.39728	0.0107728	-0.308963	1.11263	-0.438975	-0.591239	-1.01441	-0.353101	0.640876	-0.371557
Noninvasive	-0.610557	-0.379698	0.249913	0.0549138	-0.772639	-0.732375	-0.762818	0.312713	-0.93852	2.11438	-0.0330678
Noninvasive	-1.59867	-0.110753	-0.0317166	-0.605526	1.1891	0.247414	-0.198478	1.1281	-0.240054	0.429247	-0.220478
Noninvasive	0.514501	2.48489	0.506704	0.382119	1.13734	-1.24306	-0.80064	-0.906344	0.282201	3.87964	0.897742
Noninvasive	-0.1179	-0.160209	-0.286576	-0.442094	-0.806098	0.500593	-0.550052	-0.195637	-0.0333226	-1.09254	0.995854
Noninvasive	0.0134681	-0.562522	-0.356581	-0.579219	-0.292952	1.30588	0.041282	-0.663494	1.35426	1.52437	-0.0444045
Noninvasive	-1.05352	1.03248	-0.285198	-0.729925	-0.518613	-0.321244	0.718765	0.255612	1.76073	0.443741	-0.630237
Invasive	0.0253062	-1.16371	-0.0302432	0.908241	-0.883513	-0.178561	-0.489385	0.766898	2.97899	-1.5878	-0.238285
Noninvasive	0.0747745	-0.312606	-0.370104	0.0878343	-1.00695	0.189362	-0.429057	-0.0252486	0.482848	-0.536422	-0.421781
Noninvasive	1.34341	-0.402388	0.0199074	-0.577874	0.167018	-0.915649	0.00555433	-0.184482	0.67399	-0.208671	0.0312383
Noninvasive	0.138676	-0.574432	-0.465562	-0.253283	2.66519	1.60208	0.456145	0.474371	-0.03385	-0.280618	-1.87389
Noninvasive	-0.931984	0.0149381	-0.000195916	0.698248	-1.43576	-0.0483082	7.73325	-2.10785	-0.533328	-1.9127	2.81444
Invasive	0.607779	-0.64833	-0.0555712	-0.203579	-0.136741	-0.805303	-0.553764	-0.181536	-0.55615	-0.155015	0.337675
Noninvasive	-0.583668	0.133955	0.11718	-0.41592	0.893423	-0.606533	7.18593	1.17146	-2.9324	0.540769	-1.33268
Noninvasive	-0.483952	-0.972651	0.183863	-0.319266	-0.214072	-0.292455	-1.54435	0.497646	-0.130227	2.45587	0.0965754
Noninvasive	-0.758341	0.0153429	-0.112147	-0.250031	-0.877281	-0.413831	0.743425	-0.958839	-0.433048	-0.825696	-0.374097
Noninvasive	-0.225888	0.225486	-0.367401	0.172258	3.56493	0.452287	0.816495	1.20028	0.416918	1.27797	-1.12538
Noninvasive	0.543177	2.57289	-0.410231	-0.0770153	-0.565515	-0.392414	-0.211282	0.907072	-0.376306	-0.756229	-0.102434
Noninvasive	1.16555	-1.33232	0.194502	0.234242	-1.17395	-0.587262	0.880577	-0.101578	1.62842	-0.0721111	-1.77042
Invasive	0.49115	0.0319639	-0.179734	-0.482704	0.348772	-0.260793	-0.474632	-0.715148	-0.697382	-0.640973	1.01404
Invasive	0.798165	-0.599792	-0.522788	0.253169	-0.55005	0.558177	-0.729967	1.30979	-0.669601	-0.299947	0.0576049
Noninvasive	-1.4845	0.0366488	0.239471	-0.124309	-0.524163	-1.20264	0.302456	0.133856	-0.172057	0.592967	-0.0927126
Noninvasive	-0.478154	-0.56774	0.090001	-0.467515	1.04347	-0.152496	-0.138929	-0.037793	-0.602978	0.222348	0.967236
Noninvasive	-0.459592	-0.40458	-0.128299	-0.677789	-0.515248	-0.376017	-0.378174	-0.0855813	0.482397	-0.786892	-0.288482
Noninvasive	0.523538	-0.32729	-0.395029	1.49334	-0.585302	-0.753827	-0.775058	0.706004	-1.61276	0.455862	-1.68466
Noninvasive	-1.0479	-0.86272	-0.0706419	-0.18077	-0.268669	0.99086	-0.373718	-0.187659	0.477994	-0.789844	0.838269
Noninvasive	-1.30685	0.179238	-0.137116	-0.384148	-0.589899	-0.374171	-0.592764	0.131357	0.398023	-0.974826	0.309644
Noninvasive	-2.8348	0.65008	0.061744	0.0289127	-0.923504	-0.627164	0.164933	0.902984	-0.133287	-0.309893	1.37718
Noninvasive	-0.324157	1.90461	-0.237155	-0.36096	-0.583126	0.258339	-0.577668	-0.375095	-0.973756	-0.00676636	0.523653
Noninvasive	-0.918712	-0.393508	-0.0176952	-0.324394	-0.417176	-0.376998	-1.11097	-0.109721	-0.639679	-0.0782378	-0.0971015
Noninvasive	-0.911783	-0.262908	-0.148559	-0.421487	-0.0600645	-0.345621	0.0946936	0.251814	-0.531246	0.763749	-0.368133
Invasive	-0.0929589	-0.0320146	-0.169399	-0.273293	-0.164094	-0.862201	-0.532149	-0.257178	-0.640887	-0.761544	-1.30356
Noninvasive	-3.46711	1.24054	0.536976	0.355728	-0.539573	-1.83294	3.83309	1.86486	0.107242	-0.320206	3.18323
Invasive	0.187684	2.58377	-0.298398	-0.27887	-0.291733	-0.281066	-0.0299746	-0.525975	0.100285	-0.709627	-0.209932
Noninvasive	-1.08986	0.00832973	-0.106769	-0.478216	1.45201	-0.0809672	-0.508	0.807677	0.959445	-1.00599	0.654193
Noninvasive	0.683374	-1.41175	-0.0302764	0.750158	-0.574158	-0.22046	-0.0414195	-0.00899537	-1.06069	0.19732	-0.0935106
Noninvasive	-0.0024282	-0.0636413	-0.331012	2.40422	-0.636815	-0.203815	-1.04429	0.471199	-0.623161	0.0635591	-1.68754
Noninvasive	0.212211	-0.372958	-0.0417915	0.474764	4.49647	-0.380026	-0.0704492	0.71709	-0.443404	-0.66826	-1.12082
Noninvasive	-0.349488	-0.616452	-0.298907	1.3694	-0.784191	1.2793	-0.566992	-0.456582	-0.112062	-0.841475	-0.417961
Invasive	0.957007	0.259285	-0.0828536	-0.504866	0.223978	-0.846838	-0.890202	0.142816	-0.657935	0.572479	0.278265
Noninvasive	-0.79451	-0.577864	0.0743873	1.4009	-0.516403	-0.81408	0.074059	-1.38939	0.0491063	-1.54742	-0.320539
Invasive	0.830187	-1.89374	0.434173	0.431918	-0.378317	-0.966246	0.184068	-0.396122	-0.132855	0.309426	0.137944
Invasive	1.8994	-0.535352	-0.0178064	-0.135791	-0.395598	-0.525035	0.151703	0.808348	0.299938	-0.586078	1.3047
Noninvasive	-1.29032	-0.880335	-0.275912	2.65075	-0.601154	3.92116	-0.800312	-0.157868	0.313339	-0.253889	-0.52005
Noninvasive	3.60835	-1.89856	0.0168609	3.05099	0.699309	0.642497	1.51155	8.80863	0.303012	0.194105	3.06127
Noninvasive	0.972776	-1.48227	0.309467	0.012465	-0.735961	-0.800792	-0.0934787	-0.298452	0.251145	0.726435	-1.20284
Noninvasive	-0.20215	-0.815395	0.102368	-0.605044	0.310581	-0.496803	-0.295351	-0.15251	0.545039	-0.799942	0.266462
Noninvasive	0.928611	1.02486	-0.404057	-0.0967769	-0.810829	-0.55035	0.320121	1.29485	0.839739	-1.62267	0.199536
Noninvasive	-1.17606	-0.304095	-0.272925	0.65071	-0.448233	0.759836	-1.16748	-0.19866	-0.794916	-0.919249	0.0951176
Noninvasive	-0.917424	-0.562009	0.0664374	0.421581	-0.795681	-0.463767	0.686282	-0.532957	-0.609668	-0.454293	0.314578
Noninvasive	0.844594	1.50654	-0.127863	-0.148615	0.810445	0.559833	0.221758	-1.22242	0.0244908	0.566261	-0.00605998
Noninvasive	0.0442633	-1.63517	-0.0340144	1.61449	-0.480311	1.18959	-0.454775	0.0164633	-0.35135	0.739039	-0.161269
Invasive	0.861484	-1.3954	-0.117906	-0.605298	0.725306	0.777144	0.758825	-1.21952	-0.51424	-0.770914	0.187943
Noninvasive	-1.34032	0.0457271	-0.381928	-0.167319	-0.409271	1.0023	-1.15218	-0.11831	-0.640023	-0.273884	0.816714
Noninvasive	0.901958	0.27066	-0.581728	1.61577	-0.448908	-0.485833	-0.365043	0.506954	-0.601162	0.181023	-1.15451
Noninvasive	0.174231	-0.118855	-0.147076	-0.636587	-0.160926	-0.75832	-0.548684	-0.00545834	-0.2057	-0.3045	-0.892089
Noninvasive	-1.15365	0.169235	0.00206937	-0.221817	0.456511	-0.89434	-1.11663	0.826164	0.241671	-0.0223553	-0.83339
Noninvasive	0.833954	0.938014	-0.372241	-0.37338	-0.633214	-0.107757	-0.20542	0.291522	-0.756254	-0.0520385	-0.101852
Noninvasive	0.0167559	-1.49005	0.422176	0.824409	-1.0617	-1.075	1.10885	-0.312779	0.874437	0.810699	0.0158508
Invasive	0.0982904	2.05195	-0.289195	-0.241877	0.441247	-0.267268	-0.810103	-0.298179	-0.276875	0.110029	1.1629
Noninvasive	-0.463194	-0.509918	0.100959	-0.285862	0.90014	-0.924486	-0.898051	-0.132039	-0.373996	-1.01666	-0.220296
Noninvasive	1.62335	4.58414	0.141031	1.59806	-0.0592265	1.49942	1.61721	6.09714	-0.727582	-1.95775	0.379356
Noninvasive	0.389786	-0.41674	-0.176296	-0.487335	-0.695308	-0.307001	-0.620743	0.324026	0.382992	-0.298007	-0.00126074
Noninvasive	-0.809373	0.642799	-0.171061	-0.446871	0.587524	-0.488801	-0.916738	0.285498	0.268577	-0.742287	1.29596
Noninvasive	-0.0880283	0.106669	-0.161858	-0.54764	-0.254826	-0.465719	-0.11968	-0.374064	0.0875127	-0.379748	0.17676
Noninvasive	-0.387351	-0.179997	-0.171578	-0.334926	0.161156	-0.724891	-0.807066	-0.111644	-1.01202	-0.866739	-0.52062
Invasive	2.26289	-1.22587	2.99014	1.0705	-0.151307	1.44646	0.0894202	4.08351	-0.115263	-1.09626	1.85725
Noninvasive	-0.409207	-0.263912	-0.0645772	-0.182386	-1.58792	-0.765982	1.13437	0.3208	2.20401	1.41231	-1.79116
Noninvasive	0.839365	-0.433351	0.0587798	0.65748	-0.957891	-0.258267	-0.0729983	1.04556	-0.147192	1.39118	0.123679
Noninvasive	-0.570949	0.0147752	-0.429163	-0.506575	0.173552	2.95703	-0.610029	-0.555404	-0.376568	-0.166864	-0.0983913
Noninvasive	-0.843774	1.13521	-0.484368	-0.548967	-0.789292	0.178174	0.0526697	-0.0507319	0.88754	-0.928409	-0.277204
Noninvasive	0.804161	0.43193	-0.123272	0.38121	2.83218	-0.793219	-0.469696	-0.610267	0.66539	0.468786	-0.142588
Noninvasive	0.703839	1.05651	-0.115099	-0.425262	-0.466406	-0.309101	0.246207	-0.470867	1.7859	0.838623	0.441497
Noninvasive	-0.998147	0.711919	-0.288357	-0.622196	-0.691913	-0.225358	-0.539832	0.24102	-0.0791007	0.183935	0.691555
Noninvasive	-0.187921	1.06147	-0.59781	0.629365	-0.906497	0.229903	-0.364334	0.605611	-0.796725	-0.150896	-1.26539
Noninvasive	-1.13369	0.693948	-0.230865	-0.865751	-0.449086	0.0283812	0.593071	-0.128481	-0.236097	0.418666	-0.0439971
Invasive	0.432108	-0.505328	0.000798162	-0.348143	1.66904	-0.422074	-0.349102	-0.877804	-1.22592	-0.705486	-0.48107
Noninvasive	-2.08123	0.272197	-0.098358	-0.287372	-0.749408	0.225886	-0.259079	-0.0373645	-0.553918	-0.834525	1.27408
Noninvasive	0.968165	0.292995	-0.532498	0.222313	-0.908215	-0.122945	0.321687	0.631779	-0.232706	-0.637286	-0.779796
Noninvasive	0.300976	0.188719	0.133269	-0.410598	-0.91888	-0.373123	-0.543826	0.415383	-0.0236288	0.475547	0.161366
Noninvasive	-1.35633	1.47133	18.5989	0.126647	-0.26114	0.695919	-1.02663	-0.277746	-0.597063	-1.5271	-2.99518
Invasive	1.21729	1.81277	-0.374626	-0.160088	-0.0342323	-0.471973	-0.526611	0.559373	-1.08835	-0.00237275	0.111719
Noninvasive	-0.388001	-0.095614	-0.0729836	-0.264589	-1.0125	-0.620111	-0.343729	-0.0199991	0.652873	0.424758	-0.197514
Noninvasive	0.41588	-0.0265357	-0.269834	1.12046	-0.722521	-0.342437	-0.630819	0.81586	-0.839505	-0.330216	-0.337187
Noninvasive	0.684307	0.567068	-0.0750021	-0.355085	-0.677127	-0.16499	-0.34189	0.493432	1.12716	0.580274	0.684911
Noninvasive	-1.18672	0.119566	0.0311038	0.210595	-0.862048	-1.13792	0.0902943	0.196061	-0.686969	1.01546	-2.10798
Noninvasive	-0.933885	-0.368343	-0.0473985	1.00078	-0.776562	0.320573	-0.576601	-0.791522	-1.77842	0.237822	-0.530184
Invasive	1.27291	-0.541741	-0.2188	-0.221524	-0.610936	0.914004	0.0463704	0.350141	-0.739378	-0.945922	0.989882
Noninvasive	-0.488364	-0.423605	0.107951	-0.395179	0.680185	-0.840713	-0.962177	0.228744	-0.135443	-0.0822406	-0.287403
Invasive	0.912002	0.250272	-0.366523	-0.220943	-0.445285	-0.263829	-0.526745	1.0245	0.127465	-1.62009	0.941651
Noninvasive	0.7057	-0.790519	-0.124546	1.26655	-0.80028	-0.479078	-0.106665	-0.0719604	-0.0551644	-0.656956	-1.48511
Noninvasive	-1.81538	0.236657	-0.474405	-0.120376	2.69657	2.02823	0.207323	2.01893	-0.420717	-0.0960491	-0.592093
Noninvasive	-0.952383	-0.0473276	-0.222358	-0.358199	-0.54308	-0.312612	-0.652105	0.240178	-0.0459977	0.219944	0.627167
Invasive	0.606501	-1.17826	-0.0157671	-0.274085	-0.38396	-0.351079	1.55245	-0.584971	1.13186	-0.919159	0.513212
Noninvasive	-1.45026	-0.17218	-0.0608296	-0.470296	-0.0697162	0.205024	-0.153841	-0.175653	-0.305702	-0.249827	1.47031
Invasive	-0.413503	1.1774	-0.630222	13.4986	2.84591	0.200417	-0.129171	-4.09716	1.78915	1.33619	3.74655
Invasive	1.01321	-1.36611	0.116818	-0.533122	-0.453036	-0.222321	1.67423	-1.43298	0.250983	0.16986	-0.962396
Noninvasive	0.442522	-0.0623734	0.0289053	-0.422381	1.02696	-0.562017	-0.727439	-0.231086	1.28544	0.00185106	0.999259
Noninvasive	-2.02064	0.0294201	0.225268	1.62226	-0.798952	-0.68399	0.568023	-0.429451	-1.17501	0.409629	0.151562
Noninvasive	0.769482	1.74896	-0.571446	-0.325601	-0.358259	-0.510108	0.24362	0.385683	1.12483	-1.30721	1.35182
Noninvasive	0.185033	0.229459	-0.407365	-0.530573	-0.139848	-0.501391	-0.556514	0.0605774	-0.180622	-0.553151	-0.593479
Noninvasive	1.33984	0.36856	-0.469205	1.49012	-0.499888	-0.344696	-0.291761	1.79547	-0.55154	-1.20974	-1.26184
Noninvasive	-0.463257	-0.63364	-0.0226324	-0.724971	0.228002	-0.381466	2.78833	0.816487	-0.136272	0.0832305	-1.16893
Noninvasive	-0.54311	1.1743	-0.521204	-0.406558	-0.402969	-0.275265	-0.399023	-0.304206	0.0634039	-1.56991	-0.48788
Noninvasive	0.814114	0.373724	0.122815	-0.402859	0.736007	2.61393	0.107129	-1.08914	0.96604	-0.601766	-0.2725
Noninvasive	1.35182	-1.85477	2.21856	-0.487033	-0.448945	1.53517	-0.0238734	0.325086	-0.147811	-1.11722	3.4726
Noninvasive	-0.409151	-0.882705	0.80386	0.0101387	-0.94306	2.01011	-0.845233	1.20031	-1.15797	0.939467	2.70057
Noninvasive	1.04977	1.6411	-0.0767488	-0.213587	-0.509081	-0.248468	-0.302444	1.35825	-1.05929	0.137219	0.889505
Noninvasive	-0.54962	0.167133	0.0293851	4.10336	-0.730761	-1.17469	1.43366	-0.989126	0.13209	1.67861	-3.7351
Noninvasive	-0.406461	0.4513	-0.202521	-0.55682	-0.022729	-0.72522	-0.548449	0.0783295	-0.238378	-0.00779362	1.19743
Noninvasive	-0.0196209	0.15838	-0.369587	-0.72688	0.000530028	0.0260643	0.320315	-0.701304	1.49984	-1.02172	-0.772889
Noninvasive	-1.77341	0.148381	-0.0791735	-0.383379	0.132305	0.134076	-0.507755	0.309364	-0.634731	0.0654028	1.75127
Noninvasive	-0.681535	-0.539993	-0.030766	0.364764	-0.768735	-0.64289	0.0259653	-0.223882	0.593574	-0.790356	-0.701587
Noninvasive	0.737844	0.0322211	-0.348262	0.179869	-0.540024	-0.984057	-0.532795	0.35512	0.106744	0.253864	0.527179
Noninvasive	0.410787	-0.177537	-0.530532	-0.284547	1.23161	0.655532	2.29975	-1.03546	1.23106	0.399354	-1.00136
Noninvasive	-0.0482719	-0.990246	0.0995631	-0.567008	0.48522	0.389957	-0.553819	-0.945475	-0.512376	0.457524	0.898371
Noninvasive	-0.203044	-0.843063	0.135418	-0.528494	1.0827	-0.413911	-0.00925383	-0.247252	-0.215062	-0.629166	-0.0198439
Noninvasive	-0.355646	-0.667277	-0.521398	-0.561868	0.708262	1.95697	2.11209	0.122894	-1.0069	1.6516	-2.70462

## Sheet: BTI-4mm
Invasive	RC1	RC5	RC2	RC3	RC6	RC4	RC7	RC8	RC11	RC10	RC9
Noninvasive	-1.35176	0.705658	0.29597	-0.302119	-1.26508	-0.375245	-0.493598	-0.10249	0.347348	0.810604	-0.594071
Noninvasive	-1.68972	0.111723	-0.0831268	0.158978	2.26089	-0.430986	2.52013	2.97968	1.41685	0.164423	-1.7258
Noninvasive	-0.00157065	0.0275619	0.862106	-0.0749583	-0.0452857	-0.355165	0.640223	0.359139	-0.677008	-0.166027	0.237713
Invasive	2.46341	-0.614035	0.423794	0.34311	0.854467	-0.0572588	0.324011	-0.898397	0.997477	0.233277	-0.159285
Noninvasive	0.799053	-0.830986	0.537054	0.285271	-0.797414	0.314388	0.215773	-0.146694	0.094549	0.43541	-0.0050273
Invasive	0.804297	1.37868	0.521613	0.234841	0.604234	-0.395032	-0.0466771	-0.212624	-0.551505	1.04694	-0.544363
Invasive	0.901732	1.04853	0.439904	-0.13351	1.47561	-0.177916	0.29944	-0.709959	-0.760276	0.234208	-0.272865
Noninvasive	0.716125	2.0037	0.484501	0.197068	-0.847898	-0.172546	0.314015	-0.0280454	0.334525	0.156165	-0.612674
Noninvasive	-1.45407	-0.107379	-0.0529834	0.155663	0.418585	-0.452686	0.507335	0.147745	0.0735794	1.1828	-0.93096
Noninvasive	0.398273	0.261733	-1.3678	-0.599068	-0.900826	0.793953	-0.508114	0.735019	0.154539	-0.136876	-0.561518
Noninvasive	0.130076	-0.548069	0.253529	0.219033	-1.01958	-0.291742	0.258298	-0.69607	-0.420065	0.197105	0.28832
Noninvasive	0.609415	-0.262856	0.894941	-0.0399788	-0.858251	-0.645935	0.642291	0.0354328	-0.552157	0.598844	0.0120556
Noninvasive	-0.0431569	1.59838	0.487866	-0.301444	-0.749918	0.0550485	-0.3594	-0.2879	0.571888	0.826936	-0.129203
Invasive	0.505474	4.95101	-1.18287	0.822301	3.79126	-0.220715	0.194854	-3.17525	-0.259512	1.08569	1.21448
Noninvasive	0.58132	2.54161	0.493652	-0.376259	-0.19721	-0.223042	0.315996	-0.249106	-0.638624	-0.733018	-0.627582
Invasive	1.19846	0.904792	0.201636	0.614543	2.02324	0.928575	0.378142	-1.84851	-0.663771	0.778317	0.681741
Noninvasive	0.100334	-0.00267096	-0.229781	-0.128792	-1.0266	-0.536189	-0.265039	0.579738	-0.857053	0.604914	1.08092
Invasive	0.808635	1.99309	-0.706131	-0.230224	5.37099	0.450056	-0.401672	-2.10343	-0.471951	-0.410069	-0.620255
Noninvasive	0.522071	-0.799539	0.825633	0.227672	-0.731241	-0.627562	1.42265	-0.665047	-0.140633	1.30968	-1.01512
Noninvasive	-0.0159403	-0.733279	0.48003	0.355271	-0.767311	-0.569713	0.662298	-0.471847	-0.273979	1.74856	0.0980598
Invasive	0.545069	3.36467	-0.130176	0.190847	1.11225	3.11501	1.5397	-0.948236	-2.44173	-0.275744	0.222458
Invasive	0.612926	0.10288	0.537346	-0.0784163	-0.344379	3.53089	-0.00649496	0.238645	-1.68803	-0.447742	1.04668
Noninvasive	0.497943	1.83836	0.258859	0.0790292	2.23685	0.0141482	-0.311112	-1.17526	-0.433097	1.06643	-0.497761
Noninvasive	-1.30082	-0.15836	-0.252677	0.163528	-0.305541	-1.06304	1.74712	-0.755911	-0.121325	0.0269221	-1.56821
Noninvasive	0.502523	1.9079	0.171389	0.0769123	0.233449	0.0932377	-0.351259	-0.569448	-0.901144	0.417417	2.07646
Noninvasive	-0.117566	-0.0153101	0.999388	-0.0145504	0.317414	-0.192849	7.05515	1.0769	1.19237	-3.01637	2.29228
Noninvasive	0.540739	-0.460769	0.387727	-0.271354	-1.10024	0.402407	0.652809	-0.439404	-0.125458	-0.131933	-0.701419
Noninvasive	-0.356123	-0.771529	0.475398	0.0836279	0.16914	-0.213179	0.710277	-0.770209	-0.409826	0.329896	-1.18498
Noninvasive	1.58429	2.23956	-0.970665	0.459563	-0.917574	1.60222	0.987041	1.04941	1.6183	-0.315708	-0.893116
Noninvasive	-0.276422	3.86081	0.182583	1.10894	-0.659149	0.075913	0.268641	-1.42593	0.961456	0.382294	3.52732
Invasive	0.770219	-0.0426265	0.853742	0.0773077	-0.670756	-0.278246	0.409154	-0.162444	-0.597567	-0.0370249	0.178831
Noninvasive	0.181884	1.94089	0.600168	0.937886	0.71252	0.262649	0.222633	-1.86781	-0.171418	-0.129336	0.555832
Noninvasive	1.13964	1.78316	0.148945	-0.0661485	-1.10728	-0.278739	1.13016	-0.371131	1.07126	2.02637	-0.7705
Noninvasive	0.187557	0.659204	-0.10873	-0.306752	2.80686	2.54849	0.219207	-0.367135	-1.45103	0.0969128	3.13212
Invasive	0.372847	0.164993	0.373408	-0.445116	-0.894957	-0.173365	0.253372	-0.0688194	-0.904593	-0.856048	-0.959001
Noninvasive	0.784765	-0.351054	0.767815	0.231673	0.599317	0.588286	0.523949	-1.51815	-0.104507	0.662282	0.619035
Invasive	0.432766	0.874082	0.146764	-0.371285	-1.0946	0.061087	-0.037914	0.306891	-0.0378627	0.92224	0.200055
Invasive	-0.116129	-0.189436	0.0864859	-0.0162519	2.33543	-0.283171	-0.0448103	1.04733	-0.404641	0.838959	0.633693
Noninvasive	0.755099	2.52669	0.471382	-0.192817	-0.291281	-0.411188	1.3624	-1.44168	0.0369029	0.433155	0.368422
Invasive	0.159554	2.1675	0.213408	-0.384948	0.44856	0.0631763	-0.119183	-0.2145	-1.0955	-0.476291	0.774841
Noninvasive	0.482283	0.528839	0.4448	1.44691	-0.151653	2.64003	0.448868	-1.0774	-0.745497	2.15165	0.598988
Noninvasive	-0.486866	0.157244	-0.097453	-0.471304	-0.777386	-0.0523276	-0.421049	0.217053	-0.283234	-1.05585	-0.835525
Noninvasive	-0.0378495	-0.955436	0.123388	0.0979085	-1.04167	0.0459609	1.32881	-0.975609	-0.494145	0.6173	-0.986727
Noninvasive	1.14693	2.26547	0.525907	-0.316909	0.259553	-0.201917	0.864412	-1.15456	-0.699823	-0.487093	-0.840057
Noninvasive	0.45678	0.245347	0.506931	0.546526	0.708307	2.04548	0.195138	-0.958803	-1.06749	1.38145	2.17398
Noninvasive	0.88694	0.0058703	0.33881	0.739374	-1.25386	0.0511123	0.686703	-0.235072	0.263121	1.98882	-1.08086
Noninvasive	0.906059	1.33247	0.56118	0.613007	-0.807685	1.26816	0.542797	-0.45292	-0.0198499	0.273669	-0.288413
Noninvasive	-0.253311	-1.01872	-0.411914	0.0114877	-0.84731	0.454713	0.767859	-1.36582	-0.726155	0.226356	-0.665718
Noninvasive	1.54772	-0.473873	0.480163	0.268311	1.32876	0.677959	0.55926	-1.74206	-0.627509	0.830368	0.822209
Noninvasive	0.12136	-0.264242	0.605487	0.0286255	-0.186198	-0.510233	-0.0132875	0.323173	-1.05579	0.306608	0.0818649
Noninvasive	-1.01687	-0.51726	0.639303	0.0448357	0.591348	-0.0648612	0.00252624	-0.100031	0.476754	0.593591	-1.57654
Invasive	0.537966	0.404703	0.421336	-0.280151	1.85708	0.627432	0.465773	-1.15795	-0.428197	0.0053253	-0.851464
Noninvasive	-0.534488	-0.32906	0.777791	0.0326275	-0.520588	-0.320665	-0.256303	-0.145058	0.133434	2.34845	0.948486
Noninvasive	0.921074	2.65838	0.413552	-0.054362	-0.602585	-0.352731	0.494103	-0.0281113	-0.700355	-0.129045	-0.705179
Noninvasive	1.33858	-0.242778	0.142534	0.70344	-1.01168	0.491469	0.519013	-0.226326	-0.480289	-0.116043	-0.40593
Noninvasive	0.73126	2.61799	0.2801	-0.194551	-0.92862	0.0276837	-0.0166047	0.246498	0.791556	0.888166	-0.63253
Invasive	0.141932	-0.653675	0.233394	-0.0860493	1.76394	-0.443107	0.312669	0.448544	-0.665691	0.0465287	-1.22232
Noninvasive	1.42152	0.124022	0.622668	0.497567	1.43187	0.0410714	1.12503	-2.09632	-0.0412105	1.55786	-0.480701
Noninvasive	0.462644	-0.325487	0.639603	1.47847	0.011869	1.80709	0.462188	-1.61151	-0.598991	-0.735228	2.70757
Noninvasive	-0.349645	0.241083	0.645503	-0.185522	-0.618672	-0.370094	-0.0547553	-0.355317	0.161114	1.8992	-0.0944945
Noninvasive	-0.995024	-0.13544	0.823593	-0.109314	-0.816628	0.497631	2.40648	-0.870673	0.143152	-0.208362	0.329851
Noninvasive	1.00275	-0.109592	0.806953	0.0294577	-0.668107	1.04005	0.819975	-0.682225	-0.341382	-0.268468	-0.513217
Invasive	-0.0636483	4.64741	0.00470366	0.126467	1.06023	0.887064	0.602801	-1.77831	-1.03877	-0.504024	-0.206015
Noninvasive	0.28893	2.1926	0.600962	0.946083	0.0773747	-0.279727	-0.060801	-1.06211	0.345504	1.22294	1.01683
Noninvasive	0.00667514	1.52683	0.347766	0.231381	-1.32979	0.291665	-0.0728673	-0.137355	0.375854	0.577032	-0.0150923
Noninvasive	0.0936436	0.685491	0.45929	0.368335	1.74005	-0.182302	-0.539332	-1.27807	0.62619	1.51696	0.915087
Invasive	-0.992809	-0.1968	-0.191607	0.149494	2.71691	-0.382523	2.24903	4.86597	0.316699	-0.643468	-1.55043
Noninvasive	1.11005	1.61618	0.0543292	-0.302308	-1.16915	-0.124802	0.187922	0.576684	0.730411	-1.0228	-0.268935
Noninvasive	-0.551286	-0.27964	-4.35495	-0.00367837	0.906772	-1.02187	0.761564	-1.69457	-1.57029	-0.305702	-0.189746
Invasive	0.0281056	0.642967	0.297269	-0.328546	1.50304	-0.31987	-0.560372	0.265218	-0.508452	0.616712	0.40851
Invasive	-0.158488	-0.369932	0.552739	-0.0653798	0.927389	-0.730376	0.925933	0.785497	-0.219652	0.336185	-0.313366
Invasive	-1.72554	-0.540828	0.758431	0.26936	-1.65436	-0.0106873	0.641887	-0.36772	1.54531	0.940576	5.62224
Invasive	-1.4891	0.136192	0.192376	-0.112108	-1.36775	1.74923	0.810875	-1.23043	1.01004	0.678677	-0.790592
Invasive	-0.0286541	-0.641348	0.0812998	-0.00500116	-1.39268	-0.592849	2.31758	-0.344324	-1.18578	8.98465e-05	1.85826
Invasive	-1.15341	0.607085	0.147525	-0.130217	-1.31272	-0.685926	0.489961	0.958731	-1.08285	-0.522024	2.36229
Noninvasive	0.571068	0.184811	0.00936728	-0.711038	-0.273846	4.71063	-0.407957	1.84998	-2.1347	0.743957	-0.358342
Invasive	0.325073	-0.401357	0.690605	-0.258726	0.127608	-0.409496	-0.331462	0.285898	-0.203754	0.0212796	-0.442551
Noninvasive	-0.222152	-0.62128	0.485442	0.0222006	0.971411	-0.737948	2.33915	-0.467809	0.260168	-0.763371	-0.594112
Noninvasive	-1.7184	-0.245124	-1.51863	-0.204677	-0.724757	0.879483	-0.0790208	-1.70805	0.833401	0.190612	-0.710852
Noninvasive	-0.431287	0.36624	0.535022	-0.307318	-0.701216	0.690419	-0.629769	-0.0188366	-0.000875494	-0.609448	-0.622207
Noninvasive	-1.84322	0.0625082	-0.763521	-0.0714408	-0.0849819	-0.437629	-0.764805	-1.80098	0.614924	-2.61725	-0.799837
Noninvasive	-0.0854084	0.898093	0.178913	-0.131281	-0.604738	-0.902613	-0.789461	0.602265	-0.617629	-0.0615385	1.29067
Noninvasive	-2.25035	-0.643431	-2.06041	-0.149734	-0.112708	2.24703	-0.404723	-2.5043	2.18198	-0.210153	-1.02861
Noninvasive	-1.28974	-0.912211	-0.664594	0.458946	1.0291	-1.2188	1.63049	-2.17494	0.629022	-1.24721	-0.682482
Noninvasive	-1.45171	0.126616	-0.893642	-0.195773	-0.863307	-0.123874	-0.215766	-0.634455	-0.397703	-0.328319	-1.05558
Noninvasive	1.54467	-1.50365	0.735636	0.395677	-0.176998	-0.85902	0.86059	-0.940017	0.659888	-0.0568773	0.274568
Noninvasive	0.478574	-1.35972	0.415464	0.225942	0.209603	-0.826138	0.443631	-0.133355	-0.303729	-0.301906	2.89422
Noninvasive	-0.0874669	1.44067	0.302016	-0.42303	0.343611	-0.290929	-0.907248	0.202996	-0.355054	-0.696223	-0.452154
Noninvasive	-0.226292	-0.72699	-0.671371	-0.0982364	-0.16342	-0.65351	-0.322168	-0.568924	-0.562888	-0.581815	-0.965633
Noninvasive	-0.747396	0.602535	0.331976	0.065283	-1.3934	0.143971	-0.314837	-0.192602	2.67157	1.92827	-1.8441
Noninvasive	1.0092	0.419732	0.565862	-0.430872	-0.0211904	-0.286926	-0.25449	-0.00770736	-0.371263	-2.00884	-0.928965
Noninvasive	1.58399	1.09376	0.564877	0.155629	0.85936	-0.679803	-0.0336312	-1.27241	1.01726	-0.282094	-0.582784
Noninvasive	-0.234404	0.0596978	0.416307	-0.0869029	-0.825407	-0.480557	-0.301858	0.0507953	-0.261272	-0.436832	0.538009
Noninvasive	-0.452597	0.556506	0.485808	-0.223306	0.458784	-0.736951	-0.156319	0.249334	-0.233901	0.208615	0.451997
Invasive	-0.603189	0.573585	0.125419	-0.375049	-0.754204	-0.52403	-0.157197	0.891083	-1.28189	-0.290284	-0.562622
Noninvasive	1.25061	-0.7048	0.299549	0.216764	0.0715227	-0.512471	-0.743494	-0.13532	-0.124565	-1.81705	2.32471
Noninvasive	-2.22911	-0.171292	0.224963	-0.178688	-0.546317	1.30832	0.196445	-0.122906	0.697568	-0.750463	0.964422
Noninvasive	4.86262e-05	0.543073	0.126578	-0.259238	-0.597476	-0.618596	-0.483637	0.442191	-0.699882	-0.490188	1.75289
Noninvasive	-0.299131	0.0308492	0.618823	-0.139631	-0.235861	-0.666665	-0.43379	0.39166	-0.0610379	0.141531	-0.148705
Noninvasive	-0.462274	0.0709328	0.629697	-0.362931	-0.141835	1.43849	-0.74608	-0.0754007	-0.317028	-0.44012	-0.288284
Noninvasive	-0.0615256	-0.50262	-0.414277	-0.0434802	-0.850064	0.664554	-0.281876	-0.606143	-0.0666874	-1.01196	0.345902
Noninvasive	0.566497	-1.00701	-0.53494	-0.225095	-0.408362	-0.0746113	-0.1996	-0.216655	-0.700545	-1.07919	-1.2175
Noninvasive	0.132776	-0.78828	0.258758	-0.0361863	-0.689379	-0.593864	-0.236473	0.0333299	-0.226115	0.505456	-0.442505
Noninvasive	0.677291	0.999169	-3.47671	-0.654431	-0.214659	-0.987373	-1.27097	2.28646	-1.34535	0.715248	0.332671
Noninvasive	-0.704998	0.0549178	0.553447	-0.276234	1.25791	0.687797	-0.986674	0.192215	0.516074	-0.512263	2.3731
Noninvasive	0.75013	0.108324	0.342327	-0.335329	1.29996	-0.15999	-1.26422	-0.118862	-0.130442	-1.61187	-0.192847
Noninvasive	-0.504077	-1.57035	-0.912479	0.112855	-0.585145	3.32961	-1.24317	0.0472142	0.826334	0.433475	0.595399
Noninvasive	1.70457	-0.226048	-0.0780409	-0.300046	-0.729527	0.274405	0.272934	0.156572	0.881666	-1.48707	-0.78526
Invasive	-0.0620141	0.171237	0.568959	-0.375067	0.248534	1.01362	0.0673115	-0.0326397	-0.822516	-0.417945	0.107953
Noninvasive	-1.12886	0.12736	0.0292846	-0.310764	-1.09082	0.406704	-0.888774	-0.0206913	0.289789	-0.522633	0.527527
Noninvasive	-0.31647	-0.35459	0.236818	-0.128165	1.93214	-0.55049	-1.06009	0.953189	0.225623	1.00085	-0.417752
Noninvasive	0.0767052	-0.625631	0.484226	-0.367046	0.741438	2.00463	-0.478506	0.0673799	-0.903586	-0.658163	0.214932
Noninvasive	-0.0797911	-1.13594	0.656468	0.175112	1.86138	-0.0658957	-0.549745	-0.869926	0.934554	-0.0978376	0.787191
Invasive	-1.27981	-0.036035	0.400465	0.0605643	0.936853	-0.314247	0.0443248	2.5134	0.162382	0.765241	-0.544027
Invasive	-2.81233	0.597493	0.228905	-0.0227214	-0.0779008	-0.242366	0.543176	1.95535	1.69754	1.79708	1.08782
Noninvasive	-1.05644	0.684614	-0.783092	-0.245339	-1.04559	-0.792357	-0.941493	0.337499	-0.0885179	-0.00569351	1.05539
Noninvasive	1.0237	0.271716	-0.112443	-0.176096	-0.873908	-0.264611	-0.698786	0.871501	0.373873	-1.77763	0.484212
Noninvasive	0.0904103	-0.314658	0.455245	-0.250658	-0.135238	-0.408927	-0.6547	-0.130467	0.0658597	-0.090151	-0.35764
Noninvasive	0.0725791	0.46842	0.415372	-0.124074	0.187355	-0.506846	-0.91644	-0.184979	-0.0715338	0.167869	2.19964
Noninvasive	0.505781	-0.399423	0.518431	-0.157879	-0.303485	-0.429277	-0.733067	0.11026	0.19991	-1.11666	0.132287
Noninvasive	-0.65735	-0.57891	0.546707	-0.0925755	0.167577	0.410606	0.0909593	-0.560837	0.136738	-0.957419	-0.0522723
Noninvasive	0.924524	-0.945461	0.0913303	-0.212823	-0.581034	-0.375952	-0.169902	-0.46147	1.03209	-0.36512	0.0224619
Noninvasive	-0.509519	-0.72033	0.737916	0.420408	-0.274932	-0.739481	0.184914	0.805525	-0.0799871	1.52418	0.388021
Noninvasive	0.136555	-0.747866	0.419019	-0.131357	-0.0166648	-0.209728	-0.537403	-0.213633	-0.0754533	-1.36456	0.938343
Noninvasive	0.734976	-0.782776	0.455014	-0.0991569	1.91345	-0.142831	0.290231	-0.0228952	-0.0456197	0.615835	-0.253945
Noninvasive	0.838278	1.23921	0.177675	-0.332651	-0.756023	-0.281516	-0.462339	0.764152	-0.383656	0.771608	-1.35864
Noninvasive	-0.769743	1.78238	0.651712	-0.475243	-0.369085	-0.222083	-0.501648	-0.13122	0.192721	-0.543293	-0.123823
Noninvasive	-0.159822	0.46339	0.636996	-0.0898961	-0.273249	-0.499098	-0.882353	0.100286	0.147374	0.34014	1.07378
Noninvasive	-0.598	0.373804	0.451174	-0.207836	0.850878	-0.841266	-1.0388	0.267992	0.275769	-0.197952	-0.369753
Noninvasive	-0.624733	-0.871853	0.390819	0.0762843	-0.123546	0.0821182	-1.08395	-0.148855	0.405572	-0.961498	0.335338
Noninvasive	-1.96321	-0.467614	0.330265	-0.0806556	0.326654	0.216916	-0.809605	0.639062	1.3078	1.71018	1.51222
Invasive	0.302673	0.0824531	0.616002	-0.289929	-0.579519	-0.376046	0.586135	0.406996	-0.777801	0.401635	0.123765
Noninvasive	0.82848	0.145269	0.164626	0.133767	-1.05606	-0.00750395	-0.338545	0.574667	0.562621	0.748535	0.0289649
Noninvasive	0.0484231	-0.424606	0.527899	-0.224878	-0.623403	-0.0630873	-0.342106	0.142481	-0.51235	-0.417442	0.195494
Noninvasive	0.84935	-0.109925	-0.0242462	-0.244359	-0.882543	-0.130203	-0.39986	0.158072	0.376542	-1.38506	0.611874
Noninvasive	1.16547	-0.315664	0.418772	-0.154806	-0.415758	-0.773963	-0.297011	0.0362966	-0.220783	-0.712642	-0.219523
Noninvasive	1.86361	0.154686	-0.464911	-0.0969813	-0.770463	-0.0770022	-0.301751	1.0656	0.16877	1.82132	-0.355411
Noninvasive	-0.570906	-1.3521	0.74033	0.313801	0.0272819	0.180058	-1.38301	-0.860657	2.06731	1.26804	1.79954
Invasive	0.90062	-0.228641	0.427664	0.199059	-0.0893111	-0.792243	-0.213733	-0.799647	-0.00562608	1.8455	2.92349
Invasive	0.37789	-0.931824	0.825577	-0.160412	-0.391436	0.404508	4.93828	-0.591572	-0.645717	-2.78781	-0.185503
Noninvasive	0.14667	-0.955407	0.290283	-0.0765608	0.65777	-0.574473	-1.22831	-0.41885	0.420134	-1.08515	-0.790065
Noninvasive	-0.531831	-0.635559	0.332451	-0.0411392	2.37362	0.201615	-0.183197	-0.220269	0.503304	-0.870542	-0.502442
Noninvasive	1.61966	0.154647	-1.19963	-0.387937	-0.892514	0.82243	0.389144	1.14105	0.446362	-0.259527	-0.460108
Invasive	-0.606924	-0.209762	0.513307	0.167018	1.86564	-0.528921	1.11582	2.69232	0.420395	1.23708	-1.36168
Noninvasive	-0.157391	-1.14301	0.635565	0.270371	0.120189	1.32354	-1.09952	-0.347879	0.466938	-0.0329399	2.6306
Noninvasive	1.19847	0.962979	0.214347	-0.163723	-1.00252	-0.497814	0.0898829	0.480089	0.604188	-0.950248	0.0312257
Noninvasive	-2.73203	0.349003	0.576101	0.271489	-0.611506	-0.727449	0.864284	0.677591	1.88228	-0.041592	1.69118
Noninvasive	-0.267168	-0.169332	0.927144	-0.157183	-0.334027	-0.350628	-0.309329	-0.5705	0.58095	-0.547427	-0.0583102
Invasive	-0.428428	0.0781719	0.783771	-0.0216823	-0.285008	-0.818543	-0.104949	1.23894	-0.284767	1.01554	0.313511
Noninvasive	0.79268	-0.874345	0.585729	0.227979	1.59147	-0.450924	-0.813934	-0.560741	-0.0880402	-0.216362	-0.503497
Noninvasive	1.45338	2.49695	0.441677	-0.563527	-0.459844	-0.245473	0.419286	0.236782	0.306252	-2.96572	-0.620558
Noninvasive	0.790906	-0.0776074	0.580289	-0.186119	0.330086	0.0504879	-0.34452	-0.192642	-0.675111	-1.23031	-0.286268
Noninvasive	1.04663	-0.630952	0.55914	0.0387789	1.76097	-0.433128	-0.766742	-0.210587	-0.00704295	-0.224999	-0.994191
Noninvasive	-0.69939	-0.198642	0.106226	-0.388257	-0.770609	1.44247	-1.18777	0.09327	-0.0901032	-0.111498	-0.225619
Invasive	-0.678086	0.688678	0.482885	-0.201315	-1.34737	-0.737478	1.07831	-0.217358	-0.0154858	1.43264	-1.34469
Noninvasive	-0.122371	1.54424	0.586839	-0.337309	-0.263016	0.393681	-0.420148	-0.230192	0.473071	-0.0940335	1.30178
Noninvasive	0.351709	1.07423	0.723062	-0.175409	0.545473	-0.335842	-0.0824686	-0.684542	0.397976	1.22599	-0.24267
Noninvasive	0.337766	0.167256	0.518661	0.112291	-0.545626	-0.393915	-1.20959	0.537815	-0.314751	1.59669	1.10604
Noninvasive	-0.184285	-0.955047	0.555584	0.050646	0.757212	-0.664233	-0.582905	-0.960553	0.858685	-1.17253	-0.24159
Noninvasive	1.18459	-0.813074	-0.702999	-0.0409205	-0.570558	-0.583735	-0.388533	0.540394	0.0562397	-0.800198	0.709275
Noninvasive	-0.964982	-0.819978	0.454289	-0.113255	0.137961	1.42677	-0.783822	-0.158808	0.319616	-0.181453	0.989666
Noninvasive	0.169474	-0.392007	0.274179	0.0912476	-0.386828	-0.617307	-0.816917	0.101554	0.39758	1.70991	-0.753326
Invasive	-1.79763	0.0616481	0.225264	-0.490712	1.9545	2.30591	0.456197	1.52128	0.729566	1.03881	-0.391187
Noninvasive	1.03007	1.21451	0.466457	-0.378578	0.136437	0.30533	-0.577796	0.0486697	0.127228	-1.62157	1.44496
Invasive	-0.653193	-0.41962	0.247051	-0.0787988	-0.338948	-0.548241	0.282283	-0.359661	-0.363618	0.907042	-0.774821
Noninvasive	1.11697	-1.51826	-0.886012	1.24602	-1.0139	-1.09298	0.34506	0.638059	-1.1185	5.39216	-0.218749
Noninvasive	1.73108	-0.439418	0.26696	-0.335914	-0.281994	-0.326462	0.0678088	-0.090381	0.208613	-1.01243	-1.1486
Noninvasive	-0.301017	0.124359	-1.34591	-0.634449	-0.844459	1.1885	-0.429197	0.219837	-0.254149	-0.0674772	-0.776644
Invasive	0.140382	0.320606	0.237526	-0.247475	2.82918	0.00379794	1.35055	0.327891	-0.313083	0.497645	-1.1342
Noninvasive	-0.268772	-0.46172	0.792423	0.0890861	0.266278	-0.301206	-0.706877	-0.120999	-0.0556396	0.101882	0.20745
Invasive	-0.471109	-0.741231	0.415237	-0.556549	-0.118452	2.68788	2.19358	0.58996	-0.88495	0.748391	0.595834
Noninvasive	-0.974644	-0.619842	0.869652	-0.0584918	-0.24257	0.696307	-0.503826	-1.12845	1.46518	-0.317465	0.719409
Noninvasive	-0.354252	-0.198972	-0.546687	0.0906896	-0.405544	-1.39272	0.831699	0.0421761	-1.43138	-0.0271656	-0.70692
Noninvasive	0.43861	-0.5642	0.479476	-0.166523	0.0589222	-0.665371	-0.656152	-0.0756942	-0.229114	-0.74592	-0.0123523
Noninvasive	0.0544995	-0.519391	0.418899	-0.24441	-0.943939	1.61022	0.511814	-0.182616	-0.558154	-0.198697	-0.536343
Noninvasive	-1.20112	-0.546477	0.314097	0.0559448	0.536242	-0.708843	-1.58945	0.401254	0.810613	0.266582	0.624708
Noninvasive	-0.168258	-0.334034	0.561613	-0.299287	0.196095	0.619167	-0.854308	0.00567263	-0.369095	-1.12509	1.55944
Noninvasive	0.115121	-0.816273	0.11355	-0.227464	-0.924243	1.18226	-0.904165	-0.183682	1.14391	-0.0898415	-0.621741
Noninvasive	0.761479	-0.667037	0.580989	-0.0827008	-0.698491	-0.425102	-0.159901	-0.160544	0.540252	0.303771	-1.24932
Noninvasive	-3.13549	0.692574	-1.72497	0.51268	-0.772344	-1.49656	0.603557	-0.686222	0.0561022	0.883928	0.676883
Noninvasive	1.16155	-0.201573	0.670276	-0.275935	-0.59371	-0.255447	0.433373	-0.529628	-0.0223198	-0.165417	-0.0459706
Invasive	-0.41307	0.00356542	0.372499	-0.360851	0.173043	0.262132	0.0762965	-0.186286	-0.43947	-0.185997	0.184451
Noninvasive	0.733692	-0.148091	-0.110455	-0.45602	-0.611635	-0.454503	-0.73615	0.577069	-0.422169	-1.53268	-0.681886
Noninvasive	1.56727	-0.893501	0.636356	0.202891	-0.348914	0.0161015	-0.44885	-0.0821787	0.785438	1.40392	-0.208202
Invasive	1.08856	-0.98488	0.62029	-0.0600911	0.704064	0.887285	1.35512	-0.846621	-0.666332	0.420463	1.46591
Noninvasive	1.58236	1.75664	0.287105	-0.393569	-0.535012	-0.0293744	0.0290846	0.83596	0.948783	-2.0319	-0.736206
Noninvasive	0.718914	-0.851929	0.448846	0.0909454	1.2295	-1.07283	-0.0720053	-0.442343	0.24216	0.234955	-0.444454
Invasive	-1.30644	0.420269	0.387969	-0.189453	-0.346416	-0.520167	-0.333458	1.01161	-0.193712	0.478869	-0.424003
Invasive	-1.94581	0.671856	0.198227	-0.083182	0.56063	-0.528298	1.45975	3.29744	0.657917	0.735967	-0.861065
Noninvasive	-1.03305	0.00232942	0.628136	-0.18236	0.298544	-0.326182	-0.79543	0.380641	0.467984	0.914211	-0.0758132
Invasive	-0.966613	1.66418	0.551941	-0.532616	0.24699	0.078303	0.144682	0.0842342	-0.0215512	1.14553	0.163572
Noninvasive	1.26728	0.536484	0.413195	-0.242134	-0.744362	-0.35506	-0.154725	0.184675	0.631536	-0.456523	0.00787921
Invasive	-0.2904	-0.238596	0.312692	-0.447369	0.0301741	1.35535	-0.317273	1.47147	-0.990568	-0.545513	2.90729
Noninvasive	0.538775	-1.06025	0.348261	0.0103109	-0.708728	1.12035	-0.233876	-0.496197	0.279789	-0.20673	0.132249
Noninvasive	0.563227	-0.84966	-1.82017	-0.124839	-0.0576226	-0.386543	-0.955594	-0.268041	1.07247	-0.460224	0.341446
Noninvasive	0.832164	-1.01748	0.21594	0.0173673	-0.545348	-0.286734	-0.347779	-0.396931	0.264785	-1.1852	0.461156
Noninvasive	0.754992	-0.849299	0.674834	0.272447	0.0957933	-0.651859	-0.345239	-0.146735	-0.478993	-0.151242	-0.0149286
Noninvasive	-0.920115	0.272621	0.795974	-0.168094	-0.0514733	-0.446627	-0.0149023	-0.52972	0.690611	-0.297841	-0.446298
Noninvasive	0.100993	-1.26915	-0.00284878	0.187049	3.25755	-0.416943	-0.891705	0.633078	0.0425512	-0.921249	-1.12993
Noninvasive	-0.875785	0.0301691	-1.34175	-0.218646	0.0170466	-0.545687	-1.09788	0.28427	-1.62642	-1.62458	-0.741982
Noninvasive	-0.37724	-0.608502	0.0777009	0.0273825	0.0202801	-0.89718	-0.526081	-0.0252043	-0.529991	-1.06166	-0.831625
Invasive	0.0317074	-0.321148	0.530893	-0.192723	1.1569	-0.406048	0.232523	0.318142	-0.123428	1.16876	-1.00389
Invasive	-0.630495	0.439228	0.704356	-0.41211	-0.429667	0.124203	6.49648	5.89369	0.332475	-1.59369	1.61898
Invasive	-2.14604	0.23087	-0.824943	0.20102	-1.48711	-0.851676	1.30683	-0.0413242	-0.682988	0.865109	1.62944
Noninvasive	0.12414	-0.0421786	0.0490647	-0.326664	-0.828166	-0.0859921	-0.921415	0.239587	0.578612	-0.760296	-0.761314
Invasive	-0.312594	-0.529633	-0.0328698	-0.00779914	-0.512732	-0.790178	-0.269401	0.735001	-0.714708	0.414185	0.138706
Invasive	-0.365833	-0.673144	0.657029	0.158894	0.813678	-0.206644	0.123289	0.919665	0.221472	2.4268	1.14829
Noninvasive	-0.307762	-0.434041	-1.10413	0.0460041	-0.872063	-0.868864	0.498128	-0.535772	-0.933589	1.11783	0.519754
Noninvasive	0.166126	-0.821233	-0.0048461	-0.448338	3.16667	2.07333	0.498325	0.642837	-0.967236	-0.336646	0.0822197
Noninvasive	0.170405	0.225972	-0.51177	-0.39884	-0.616282	-0.485323	-0.845609	0.276579	0.00761105	-1.79208	-0.467142
Noninvasive	-0.16693	-0.308088	0.464419	-0.155381	-0.6409	-0.716156	-0.775247	0.0136313	0.73645	0.143984	-0.449296
Noninvasive	-0.804421	-0.330919	0.00533986	0.144309	-1.11544	-0.0370147	-0.239294	-0.763001	0.303296	0.130493	-0.00999105
Noninvasive	-2.1844	0.748021	-3.20029	-0.274962	-0.180453	-0.538026	-0.479697	-1.04579	-0.323784	0.013153	-0.606927
Noninvasive	1.57093	-0.186569	-0.320505	0.130205	-0.849262	-0.392921	0.211414	0.439897	0.959331	0.945807	-0.916442
Invasive	-1.20414	0.826572	0.355118	-0.272842	-1.08183	-0.531472	0.0774519	0.575899	-0.42674	0.689848	-0.182573
Noninvasive	-0.608683	-0.310598	-0.866028	-0.144319	-0.803625	-0.277214	-0.188807	-0.269927	-0.857878	1.22978	-1.0087
Noninvasive	-0.806374	-0.907985	-0.289409	0.256439	1.64395	-0.765878	-1.394	0.635135	-0.0971976	-1.28377	-0.391588
Noninvasive	-0.212498	-1.30739	0.301459	0.29077	1.16746	-1.1113	-0.0500668	-0.356745	0.469369	1.2753	0.66733
Noninvasive	0.651062	-0.561635	0.372727	-0.397945	0.159744	0.528809	-0.0288142	-0.379897	-0.585748	-0.769007	1.32673
Noninvasive	-1.74851	-0.59717	-1.01614	0.0363305	-0.117615	0.262983	-0.255115	-2.07956	0.913433	-0.417145	-1.30452
Noninvasive	-0.823221	-0.461146	-0.264326	0.160686	0.865687	-0.981277	-0.968534	1.27543	-0.763052	-0.811879	-0.35773
Noninvasive	-1.73376	-0.141867	0.474528	-0.0724878	0.490263	0.0530405	-0.122364	0.168346	0.940911	-0.584392	-0.589975
Noninvasive	0.66676	-1.1882	0.630891	0.145641	-0.292253	-0.700818	2.29489	-1.29347	-0.284805	-0.233729	-0.789454
Noninvasive	1.18103	0.793056	0.302342	-0.139582	-0.589687	-0.0533612	-0.742452	0.602603	0.20449	-0.829555	0.304294
Noninvasive	-0.648261	-0.253956	0.217981	-0.0749804	-0.111876	-0.493289	1.22711	0.611644	-0.550422	-0.530432	0.101647
Noninvasive	0.0288449	1.28645	-1.3538	-0.541294	-0.937392	-0.678378	-1.14922	1.54634	-1.39233	-1.25164	0.948413
Noninvasive	-1.00802	-0.354253	0.17814	-0.148293	-0.810677	0.000423401	-0.875317	0.0577447	-0.149581	0.449027	0.00993658
Noninvasive	-0.948297	-0.152536	0.410392	-0.187514	1.58017	0.378925	-0.566092	0.770641	0.410583	-0.54735	1.39887
Noninvasive	0.245312	-0.467141	0.619127	-0.148236	0.637445	-0.475262	-0.924477	-0.131533	-0.0320383	-1.5752	-0.61735
Noninvasive	-1.18561	-0.814128	0.526566	-0.0520428	0.0340564	1.31066	0.737004	-0.506955	0.197467	-0.126134	-0.0416542
Noninvasive	-1.64401	-0.358184	0.205275	-0.111204	-0.429486	0.202416	-0.278278	-0.739449	0.639079	-0.955692	-0.524016
Invasive	-0.584382	-0.0758678	0.389143	-0.259606	0.103443	-0.0924289	0.17291	0.439527	-0.0987448	1.2359	-0.652632
Noninvasive	1.51302	-1.28375	0.0665711	0.358528	-0.39061	-1.2688	0.908635	0.336961	-1.77937	1.87452	0.0647373
Noninvasive	0.599506	1.53231	0.116854	0.0129028	-0.835289	3.3526	0.163597	0.5516	-0.298618	-1.26639	-0.295887
Noninvasive	0.449453	-1.05534	0.390554	0.778092	3.45893	-1.05119	-0.231965	0.439681	1.07499	1.38062	-1.35371
Noninvasive	1.80941	-0.283319	-0.190968	0.113158	-0.876096	-0.832395	0.497288	0.615212	-0.0426265	1.48824	-1.22869
Noninvasive	-1.13147	0.117036	-0.653905	-0.560358	-1.21804	7.99362	-0.40384	2.44591	-1.57537	1.20852	-1.94299
Noninvasive	2.18312	-1.07768	-0.930693	0.197378	-0.648737	-0.180697	0.181008	0.535028	-0.112397	1.02261	0.910077
Noninvasive	-0.685237	-0.888399	0.0615871	0.180774	1.51976	-0.560837	1.22748	0.716892	0.051122	-1.07653	-0.533123
Noninvasive	-1.10122	-0.174324	0.132207	-0.0538723	-0.831315	-0.820006	-0.0166969	-0.142475	-0.196664	0.60915	-0.0296738
Noninvasive	0.114841	0.35646	0.482563	-0.356762	1.39825	0.575907	-0.402067	-0.29243	-0.369328	-0.515699	-0.580538
Noninvasive	-1.18424	-0.420532	-0.00518433	-0.115441	0.567912	-0.132902	-0.182677	0.422657	0.116763	-0.731021	-1.3137
Noninvasive	0.356042	-0.172455	0.639958	-0.184261	0.398058	-0.617319	-0.397213	-0.270541	0.132149	0.523113	-0.828526
Noninvasive	0.971305	0.692676	0.530691	-0.224894	0.776134	-0.420427	-0.697125	0.00279405	-0.470097	-0.321645	-0.225183
Noninvasive	-1.00025	0.175124	0.406968	-0.0427594	-1.14144	-0.607132	-0.174891	-0.405124	0.609976	0.0742396	2.21089
Noninvasive	0.179161	-0.782421	0.479787	0.0757964	-0.00312453	-0.785796	-0.483355	-0.0589909	-0.361202	0.0370613	-0.73594
Noninvasive	-0.25633	-1.22425	0.367266	0.220645	1.12866	-0.230153	-1.05853	0.511539	-0.0174015	-0.611563	0.884148
Invasive	-1.25893	0.192272	0.491838	-0.191595	-0.228322	0.229379	1.4932	0.738789	-0.292106	-1.05673	1.08704
Noninvasive	-1.42793	-0.675045	0.229022	0.191809	0.154928	-0.256543	1.22574	0.0703178	0.366183	-1.461	-0.174468
Noninvasive	1.4304	-1.6403	-1.72772	-0.199853	-0.304308	0.566353	0.633276	-0.69973	0.659067	-0.508747	0.353142
Invasive	0.503199	0.0642088	-1.30662	-0.532578	-0.72746	-0.236444	-0.353422	1.0752	-1.60521	-0.651291	-0.249953
Noninvasive	0.0266716	-1.34655	-0.203676	-0.406406	-0.922632	4.06561	0.260915	0.531421	-1.10056	1.26528	-1.08898
Noninvasive	0.788734	-1.49519	0.268413	0.263773	1.6403	-0.397101	-0.452648	-0.688689	-0.2481	0.177414	-1.4824
Noninvasive	0.670904	-1.0924	0.721524	0.0571124	0.579478	0.238859	1.5726	-1.08024	-0.690877	-0.844199	0.191736
Noninvasive	0.684594	0.701128	0.625462	-0.0162073	-0.928224	-0.00959469	0.575743	-0.533304	0.714173	0.453252	-0.41438
Noninvasive	-0.456032	0.476783	0.265343	-0.452893	-0.915665	0.261096	-0.347844	-0.113203	0.156011	0.432685	-1.53518
Noninvasive	-0.0339755	0.633365	0.543896	-0.0705255	-0.0747755	2.25556	-0.374139	-0.362927	-0.4102	0.0994905	-0.153866
Noninvasive	0.058448	-0.522786	0.738393	0.150667	0.231831	-0.306344	-1.05372	-0.669955	0.918845	-0.0248028	-0.341884
Noninvasive	0.307769	-0.844137	0.337088	0.00718037	0.551334	-0.765664	-0.98497	0.221422	-0.214633	-1.14371	-0.439091
Invasive	-0.748339	-0.172535	0.583079	-0.268115	-0.633531	0.578766	-0.241137	0.0715342	-0.401599	-0.344656	0.134479
Noninvasive	0.380897	-0.309748	-0.726249	-0.246937	-0.94756	-0.221325	0.078677	-0.264944	0.101588	1.33313	-0.600768
Invasive	-0.027225	-0.23158	0.430421	-0.339781	0.74867	1.11186	-0.606281	-0.317562	0.250135	1.94589	0.849152
Invasive	0.230138	-0.0958674	0.312377	-0.171799	1.35797	-0.474724	0.276572	0.810534	-0.599139	1.5427	-1.20909
Noninvasive	0.751929	0.323185	0.486969	-0.111431	-0.699062	-0.833623	-0.587471	0.433069	0.397842	0.362308	-0.998903
Invasive	-2.39833	0.0854298	0.796204	-0.25146	-0.144493	1.74209	-0.0596885	0.170349	1.67555	1.3151	-0.342386
Noninvasive	0.0571169	-0.12178	-0.0757091	-0.424801	-0.828915	0.114501	-0.845277	0.148769	0.203008	-1.69501	-0.400464
Noninvasive	0.0286632	-0.647112	0.508675	-0.266305	-0.523288	-0.152575	-0.723931	-0.0477016	0.292665	-0.626761	-0.389979
Noninvasive	-1.86701	0.0365363	0.419728	-0.0342316	1.00634	-0.3253	-0.83393	1.31128	1.23751	0.14384	0.278004
Invasive	0.179539	-0.2349	-0.106526	-0.112005	-0.880259	-1.01235	0.218516	0.596225	-1.16935	0.52131	0.342211
Noninvasive	0.140312	-0.00756815	-0.378832	-0.16087	-0.631605	-0.706563	-0.875439	0.685937	-0.939874	0.316164	0.241638
Noninvasive	-0.268814	-0.781631	-0.0714737	0.132927	-0.45663	-0.821782	-0.0310154	-0.322429	-0.527688	-0.449359	0.110191
Invasive	0.496256	0.505834	0.525318	-0.453835	0.509328	-0.235207	-0.222524	0.141437	-0.570376	-0.479749	-0.869746
Noninvasive	-0.134682	-0.897566	0.371156	0.179431	-0.165535	-0.988355	-1.42018	0.0166766	0.584285	2.46861	-0.263269
Noninvasive	-0.0299238	0.26711	0.647713	-0.210618	-0.0752134	-0.360862	-0.731646	0.202323	-0.314193	-0.11873	-0.256339
Noninvasive	0.570592	1.06313	0.407012	-0.280376	0.126951	-0.905934	-0.800827	0.316823	-0.489518	0.492805	0.226444
Noninvasive	0.478293	-0.444323	0.447523	-0.125462	-0.60063	-1.09714	-0.293844	0.863875	-0.580616	-0.564226	-0.217748
Noninvasive	-1.13067	-1.01443	-1.33536	0.291088	0.243224	-0.836956	0.441125	-1.59764	0.19906	-0.608415	-0.746554
Noninvasive	-1.81671	1.56339	-3.87389	-0.316885	0.0246793	-1.20269	-0.878221	0.131423	-3.03814	-0.520242	-0.569878
Invasive	-2.06018	0.0423862	0.386576	-0.00526836	0.896544	0.637052	-0.170725	1.71459	0.914283	0.0876928	0.400401
Noninvasive	-0.247304	-1.2224	-0.310745	0.0377017	-0.746033	0.818781	0.100201	-0.476477	-0.286985	0.351357	-0.904115
Noninvasive	0.125911	-0.8435	0.750122	-0.12186	0.00807839	0.965441	-0.463526	-0.664118	0.56865	-0.648015	-0.128804
Noninvasive	1.86285	-1.56641	-3.75149	0.302475	0.447491	0.181746	0.95496	-0.319296	-1.66724	-0.384629	1.10044
Noninvasive	0.887218	-1.13186	0.670391	0.0601475	0.162142	-0.271347	-0.274025	-0.485145	-0.249326	-1.15987	-0.304668
Invasive	0.517609	-0.0595352	0.170625	-0.0765525	-0.459491	-0.772748	0.754506	0.140189	-1.28773	1.16127	1.68352
Noninvasive	0.126187	-0.526623	-0.0705786	0.387339	-1.25579	-0.560885	0.551372	0.135994	-0.704905	0.910106	2.18381
Invasive	-1.97466	0.474607	-0.136174	-0.035472	1.76258	-0.338116	1.0416	5.74233	0.812067	1.05747	-0.140045
Noninvasive	0.605431	0.833267	0.570156	-0.0562342	0.902973	-0.352547	-0.722563	-0.109842	-0.641537	-0.612293	0.548139
Noninvasive	-0.447817	-0.163591	-0.851605	-0.10074	-0.72283	-0.424359	-0.860527	0.325329	-0.870957	-0.465443	1.57465
Noninvasive	-1.23293	-0.462442	0.60996	0.0229616	0.538889	0.131468	-0.645507	0.956677	0.308678	-0.829911	0.73783
Noninvasive	0.902707	1.52374	0.181397	0.495843	1.18821	-0.933201	-1.38843	-0.498048	0.263468	-0.231835	2.89794
Noninvasive	0.115189	-0.252564	0.437494	-0.253635	-0.884264	0.496563	-0.475891	-0.507787	1.10381	-0.117058	-1.19214
Noninvasive	0.19061	-1.03602	0.691969	-0.023404	-0.396174	0.653178	-0.69202	-0.756625	0.694003	0.12252	2.64287
Noninvasive	-0.539473	0.702217	0.509466	-0.248518	-0.582721	-0.593749	0.419005	0.273191	-0.442382	0.389939	0.488578
Invasive	-0.274816	-0.531596	0.344325	0.0449384	-1.47288	-0.636912	0.750741	-0.113373	0.96012	2.89974	-0.81756
Noninvasive	0.840161	-0.630531	-0.429959	-0.311778	-0.84389	0.225301	-0.136838	0.186981	-0.344413	0.633099	-0.396353
Noninvasive	2.01492	-0.853778	0.522165	0.234153	0.202054	-1.06029	0.0401347	0.00180345	-0.0622329	0.111196	-0.621508
Noninvasive	0.304031	-0.973508	0.384572	-0.284845	2.00841	1.09503	-0.0998572	0.600698	-0.530882	-0.441382	-0.396505
Noninvasive	-1.72514	-0.276197	-0.366652	0.229999	-1.08129	-0.368049	5.0039	-3.38666	1.13732	-0.935489	-1.96435
Invasive	-0.271011	-0.104343	0.284613	-0.10088	0.0837737	-0.401196	0.353883	0.430528	-0.812247	0.881368	-0.41461
Noninvasive	-0.850031	-0.545274	-0.716481	0.408028	0.594729	-1.02123	3.61595	-0.198015	-0.626952	-2.69475	0.281446
Noninvasive	-0.0955916	-1.03794	0.0345414	0.10417	-0.428228	-0.348199	-1.35694	-0.233257	0.613916	-1.8022	2.36418
Noninvasive	-0.461389	-0.249229	0.12538	-0.119108	-0.870474	-0.496712	0.534419	-0.77206	-0.530803	-0.473372	-0.755273
Noninvasive	-0.0439712	-0.346046	0.0740832	-0.117702	2.96152	0.0232164	-0.180861	0.683706	0.00606506	-0.00344301	0.954519
Noninvasive	1.09643	2.21515	-0.0375362	-0.445133	-0.861169	-0.256402	-0.296188	0.873166	0.614257	-0.966489	-0.782836
Noninvasive	1.61394	-1.53702	-0.804105	0.326906	-0.779497	-0.551875	0.365419	0.693534	-1.19489	1.54727	0.0773858
Invasive	-0.216958	0.768866	0.479976	-0.401636	0.946549	-0.00202617	0.394376	-0.0411912	0.00481029	1.06348	-0.808471
Invasive	0.35962	0.0371535	0.590465	-0.495247	-0.672498	0.185721	-0.22048	0.11475	-0.021517	0.116943	-0.311084
Noninvasive	-1.46206	-0.106318	-0.146584	0.188928	-0.51098	-1.09282	-0.338592	-0.0216556	-0.188938	-0.345842	1.0509
Noninvasive	-0.326598	-0.782133	0.506533	0.0513146	0.689983	-0.141487	-0.548303	-0.489341	0.332055	-0.468968	0.176466
Noninvasive	-0.283567	-0.70783	0.521266	0.0613184	-0.597713	-0.600159	-0.82594	-0.0138072	0.371065	-0.436787	-0.201975
Noninvasive	1.04235	-0.341116	-2.68572	-0.592215	-0.0313199	-0.308351	-0.423235	0.71586	-1.11253	-0.699832	-0.0984207
Noninvasive	-0.992093	-0.961572	0.15296	0.0224065	-0.270066	0.541664	-0.708819	-0.892567	1.09735	-0.322511	-0.794016
Noninvasive	-1.21759	0.0897028	0.300008	-0.184324	-0.769015	-0.490165	-1.03338	0.0482766	0.600222	-0.685254	-0.392655
Noninvasive	-2.62868	0.411269	-0.876308	0.0918971	-0.45529	-0.815847	-1.24607	-0.323298	0.946201	0.0559794	0.159243
Noninvasive	-0.168373	1.48478	0.391888	-0.34379	-0.72119	0.510801	-0.943871	0.0177981	0.446707	-0.786933	-0.479224
Noninvasive	-0.75775	-0.490676	0.391702	-0.0233517	-0.64425	-0.349348	-1.15807	0.21734	0.000314348	-0.650289	0.263637
Noninvasive	-0.659318	-0.397417	0.135267	-0.105061	-0.19646	-0.50947	-0.394817	0.265452	-0.389241	-0.426431	0.191068
Invasive	-0.716073	0.613911	0.150788	-0.2659	-0.333542	-0.65383	0.663669	1.73397	-1.32382	0.408334	-0.99631
Noninvasive	-3.13742	0.406611	-1.21087	0.633633	0.368923	-1.43591	0.715855	-0.512522	1.27617	0.633933	-1.19894
Invasive	-0.669792	2.95536	0.347026	-0.421977	0.0163212	-0.359986	-0.0583869	0.142532	-0.59149	0.804821	-0.508455
Noninvasive	-1.0136	-0.0736331	0.60516	-0.16232	0.940762	-0.263003	-0.713663	-0.0393101	1.09359	-0.291241	-0.603834
Noninvasive	0.951049	-1.28352	-1.17368	0.0201215	-0.36866	-0.263775	0.0207801	-0.211732	-0.300173	-0.996033	0.242436
Noninvasive	0.33207	0.217922	-3.92274	-0.685028	0.183869	0.420071	-1.13181	0.747059	-0.2445	-0.00569805	-0.102615
Noninvasive	0.233915	-0.772751	-0.109307	-0.0282738	3.41852	-0.57454	-0.362356	0.966839	-0.306665	-0.37305	-0.613672
Noninvasive	-0.0541405	-0.674026	-1.59316	-0.451986	-0.469261	1.33722	-0.292662	-0.0889566	-0.72124	0.69684	-1.2192
Invasive	0.240382	0.977616	0.565274	-0.298808	0.71829	-0.394409	-0.579805	0.540829	-0.324609	1.06094	0.402806
Noninvasive	-0.773962	-0.695107	-1.67167	0.0676077	-0.00071635	-0.910313	-0.15482	-1.29072	-0.51391	-0.421004	-0.752373
Invasive	0.197961	-1.29948	0.643249	0.465066	0.0859616	-1.00666	0.984725	-0.977518	0.246039	0.670191	1.17771
Invasive	0.938111	-0.0125085	0.676389	0.0947796	-0.301542	-0.396011	0.0300409	-0.673689	0.467536	2.4394	-0.32285
Noninvasive	-1.2951	-0.974144	-2.70865	-0.307159	-0.357195	4.21292	-0.865272	0.811991	-0.865149	0.972903	-0.650466
Noninvasive	4.24954	-1.90685	-7.11928	0.417568	1.96328	0.97254	1.12503	2.094	10.1478	1.14708	3.53058
Noninvasive	1.59436	-1.61336	-0.499293	0.27456	-0.537167	-0.566669	-0.0326453	0.571218	-1.1481	0.385262	0.412364
Noninvasive	0.245164	-1.0649	0.647818	0.170142	0.0769647	-0.477839	-0.403995	-0.277714	0.0169246	-0.217985	-0.746253
Noninvasive	0.98992	0.946453	-0.0744195	-0.225646	-1.09687	-0.703007	-0.147951	0.698915	1.29674	0.588585	-1.27157
Noninvasive	-0.766626	-0.502332	-0.541403	-0.354609	-0.659204	0.829651	-0.761987	-0.310297	0.458926	-1.26535	-0.440225
Noninvasive	-0.818821	-0.458781	-1.08011	-0.00457581	-0.405475	-0.407172	0.309799	-0.99653	-0.724952	-0.801534	-0.0355837
Noninvasive	0.819093	0.791158	0.339599	0.0322264	0.941174	0.440963	-0.668466	-0.648233	-0.00543045	0.307488	0.146613
Noninvasive	0.457331	-1.53096	-2.16957	-0.136466	0.128629	1.24651	-0.320382	-0.0972335	-0.106369	-0.108616	-0.712118
Invasive	0.303414	-0.929315	0.444386	-0.211251	1.7446	1.01771	1.56246	-0.793922	-0.0373988	0.863496	-0.190021
Noninvasive	-0.601135	-0.269577	-0.235237	-0.540867	-0.34553	1.28693	-1.05059	-0.380896	0.188963	-1.69224	-0.0979194
Noninvasive	1.62195	0.123127	-2.39125	-0.458809	-0.204076	-0.643494	-0.204857	1.22305	-0.780826	-0.339315	0.280513
Noninvasive	0.88267	-0.716865	0.406918	-0.0491046	-0.322687	-0.757974	-0.59272	0.434965	-0.128992	-0.749442	0.0665347
Noninvasive	-0.524063	-0.247122	0.154595	0.0137462	0.0891056	-0.976486	-1.57243	1.26392	-0.263354	-0.246064	0.101199
Noninvasive	1.67357	0.222583	0.0156894	-0.143645	-0.722363	-0.248901	-0.283146	0.490086	0.831662	-1.11541	0.206124
Noninvasive	0.111303	-1.13465	-1.30744	0.344239	-0.542692	-0.815563	0.577717	-0.386735	-1.47401	1.15227	0.499337
Invasive	-0.879706	2.65119	0.314004	-0.505934	1.21034	-0.307718	-0.795777	-0.282593	0.677923	0.730019	0.454732
Noninvasive	0.0703246	-0.860222	0.244834	0.0719849	0.440675	-1.0317	-0.905048	-0.254004	-0.283857	-1.44046	0.00995002
Noninvasive	1.33413	4.95911	-2.45807	0.734197	-0.618924	0.261279	1.11786	1.38442	7.12883	-1.87432	-0.778839
Noninvasive	1.08976	-0.528174	0.306483	-0.151764	-0.637919	-0.384695	-0.413223	0.277216	0.250826	-0.0121524	-0.8446
Noninvasive	-0.52135	0.284091	0.607958	-0.176426	0.288505	-0.366353	-1.24492	-0.307034	1.12395	-0.00647705	-0.509743
Noninvasive	0.250874	-0.409704	0.576157	-0.108696	-0.369936	-0.39289	-0.320604	-0.122987	-0.248874	-0.0724714	-0.114283
Noninvasive	0.211132	-0.525774	0.0525219	-0.279798	0.0483543	-0.528087	-0.770169	0.0291976	-0.45891	-1.22496	-1.00589
Invasive	1.26735	-0.071491	0.00595251	3.40879	-0.969927	1.55783	0.35308	0.015579	0.629405	0.945754	-1.23093
Noninvasive	-0.0665029	-0.379924	-0.331564	0.0573686	-1.25038	-1.01629	0.202982	0.572538	-0.592892	1.93501	1.63838
Noninvasive	1.52088	-0.461608	-0.970125	0.161298	-0.827942	0.106996	0.133468	0.36346	0.494	0.161355	0.491089
Noninvasive	-0.446345	-0.228383	0.37439	-0.475955	0.145327	3.06218	-0.824581	0.17704	-0.469532	0.00337299	-0.29162
Noninvasive	-0.639148	0.779915	0.417272	-0.359905	-0.889477	-0.39856	-0.731646	0.236873	0.557546	0.673159	-0.798387
Noninvasive	0.736959	-0.0590153	-0.109941	-0.0134811	3.06278	-0.728763	-1.15888	-0.128574	-0.291894	1.10688	0.0265682
Noninvasive	0.950215	0.577504	0.534105	0.0493984	-0.389309	-0.282682	-0.465334	-0.140119	0.229401	1.51378	0.677834
Noninvasive	-0.677913	0.488249	0.507783	-0.353118	-0.872211	-0.219046	-0.721703	-0.0353462	0.634934	-0.149367	0.179463
Noninvasive	0.230606	0.63271	-0.826208	-0.503039	-1.09118	-0.114335	-0.309311	0.688322	-0.116085	-1.19097	0.301456
Noninvasive	-0.755648	-0.14337	0.519329	-0.0390925	-0.409824	-0.322847	-0.326447	-0.439267	-0.00592817	-0.94672	0.359813
Invasive	-0.0382218	-0.0144022	0.209463	-0.140819	2.38064	-0.119992	0.958479	1.49054	-0.780871	-0.345988	-0.664336
Noninvasive	-1.63899	-0.0922364	0.11368	-0.21179	-0.639556	0.392359	-0.823909	-0.590691	0.523779	-0.453409	-0.844965
Noninvasive	1.42579	0.456171	-1.34282	-0.552786	-0.800999	-0.0792376	0.416684	0.744546	-0.570395	-0.137993	-0.281337
Noninvasive	0.673771	0.144677	0.243109	-0.0390064	-1.00429	-0.0600552	-0.312776	0.216071	-0.0464115	-0.464095	-0.0429589
Noninvasive	-0.878102	1.06241	-0.442331	18.535	-0.545242	0.254539	-1.40607	1.96736	-1.58844	-1.90637	-0.933563
Invasive	-0.0778108	3.32254	0.194954	-0.593539	0.239789	-0.586013	-0.764291	0.649431	-0.858395	0.000932899	0.215728
Noninvasive	-0.197185	-0.0356857	-0.189043	-0.125082	-0.804729	-0.707205	-0.811407	0.00857887	-0.389934	0.759942	0.330422
Noninvasive	0.78019	-0.135968	-2.78982	-0.38823	0.0933266	-0.120577	-0.83142	0.280805	0.904512	-0.117814	-0.343288
Noninvasive	1.00991	0.293453	0.363801	0.0185329	-0.637599	0.174399	-0.532146	0.315648	0.584201	1.49478	-0.164265
Noninvasive	-0.694111	-0.128593	-0.685647	-0.0133809	-0.769348	-1.1111	-0.449503	0.923349	-1.49844	-0.755125	1.3177
Noninvasive	-0.362379	-0.209638	-1.73084	-0.42713	-0.515441	0.492823	-0.298331	-0.158626	-1.31037	-1.45118	0.278689
Invasive	1.04167	-0.24794	0.637187	-0.22739	-0.816475	1.01653	0.958739	-0.670541	-0.036203	0.197351	-1.66938
Noninvasive	0.0906746	-0.888068	0.432812	0.0869154	0.427512	-0.659989	-1.21972	0.437694	-0.201295	-0.249058	-0.251186
Invasive	0.409368	0.539451	0.538502	-0.351886	-0.617143	-0.193636	-0.0905282	0.062879	0.122465	1.02709	-1.60824
Noninvasive	1.43361	-0.495744	-2.25375	-0.434641	-0.350329	-0.326168	-0.0420627	0.866825	-1.7195	0.164758	-0.529006
Noninvasive	-1.42745	-0.472966	0.031406	-0.282894	2.19687	1.62261	-1.0028	1.63424	0.452086	-0.155485	-0.299237
Noninvasive	-0.411519	-0.312518	0.450673	-0.226111	-0.708736	-0.472129	-0.809793	-0.361829	0.760647	-0.827121	0.851962
Invasive	-0.282062	-0.294132	0.791263	0.050123	-0.766388	-0.588374	3.56599	-0.774317	0.502897	0.38517	-0.629329
Noninvasive	-1.41859	-0.472369	0.471203	-0.015866	-0.131685	0.191821	-0.538018	-1.20642	1.1749	-0.43423	-0.00684156
Invasive	-2.91988	0.829957	-5.67422	0.0421043	1.22707	-0.371719	1.89496	-5.76594	0.626641	1.41223	-0.950639
Invasive	0.380548	-0.615473	0.685786	-0.0574875	-0.26174	0.0584904	2.87314	-0.348263	-0.980743	0.208981	0.651198
Noninvasive	0.855338	-0.537239	0.768753	0.0723303	0.886432	-0.449488	-0.723836	-0.672938	0.878834	0.650261	-0.488175
Noninvasive	-2.0188	0.0887319	-1.97764	0.0697016	-0.33907	-0.556082	-0.262388	-1.04805	-0.626716	-1.20678	0.642083
Noninvasive	1.03332	1.34364	0.547191	-0.421876	-0.571057	-0.391272	0.23647	-0.181471	0.991276	0.125819	-1.35858
Noninvasive	0.628237	0.0256578	0.495678	-0.366759	-0.38026	-0.617837	-0.661906	0.580375	-0.154909	-0.165412	-0.899492
Noninvasive	1.84752	0.321586	-3.55904	-0.548617	0.0685243	-0.217594	0.0329253	1.46033	-0.537812	-0.149265	-0.790532
Noninvasive	-0.246047	-0.860348	0.429417	0.127636	-0.113203	-0.755075	1.26196	0.178583	-0.351252	-0.324028	0.043905
Noninvasive	-0.0385656	0.611182	0.547258	-0.499174	-0.590872	-0.391315	-0.73412	0.38971	0.0399404	-0.22241	-1.2295
Noninvasive	0.8469	0.10989	0.51039	0.247912	0.872227	2.48497	0.0610853	-0.390567	-0.630064	0.32174	-0.581785
Noninvasive	1.76174	-2.23893	0.403037	2.75215	-0.452578	2.11901	0.629337	-0.937619	1.7657	-0.27378	-1.82639
Noninvasive	-0.0328425	-0.898127	-0.274524	0.77665	-0.951725	2.71817	-0.533966	-0.325734	1.22339	-0.734242	0.263279
Noninvasive	1.86221	0.778866	-0.198833	-0.0357252	-0.599941	-0.000127214	-0.388411	0.897789	1.38029	-1.98217	-0.0408784
Noninvasive	-0.100374	0.499453	-6.29601	-0.215483	0.792582	-1.17857	1.06201	-0.0346537	-4.41393	1.17723	1.64151
Noninvasive	0.357431	-0.272591	0.577136	-0.221378	-0.193315	-0.483745	-0.394566	-0.508002	0.694361	-1.29992	-0.583691
Noninvasive	0.37793	-0.208594	0.975818	-0.20512	-0.326671	-0.508738	0.174665	-0.6837	0.46836	-0.391418	-0.292009
Noninvasive	-1.7161	-0.0378153	0.31273	-0.133951	0.0482466	0.324996	-0.871047	-0.915221	1.16944	-0.697179	-0.161744
Noninvasive	-0.872216	-0.413741	-0.550831	0.0336998	-0.881655	-0.824813	-0.0287867	-0.142157	-0.0475564	-0.176856	0.169754
Noninvasive	1.3792	-0.263683	-0.407018	-0.289027	-0.402822	-0.699141	-0.395828	0.128865	0.413315	0.260693	0.104386
Noninvasive	0.339558	-0.481025	0.633853	-0.25564	0.811883	-0.324052	1.67184	-1.49744	0.276848	-0.677986	1.6044
Noninvasive	0.155945	-1.07927	0.764234	-0.0367424	0.323275	0.409184	-0.459437	-1.00086	0.445127	-1.26051	-0.158493
Noninvasive	0.237291	-1.1251	0.589402	0.151845	0.621816	-0.521486	-0.0121078	-0.323715	-0.314964	-0.421193	-0.524964
Noninvasive	-0.219782	-0.911492	0.332294	-0.222347	0.109109	1.09202	1.1319	0.404958	-1.14142	-1.50191	2.09639

## Sheet: BTI-5mm
Invasive	RC1	RC5	RC2	RC4	RC3	RC9	RC7	RC8	RC10	RC12	RC6	RC11
Noninvasive	-0.918765	0.746836	-0.93797	-0.330255	-0.292296	-0.0223028	-1.03294	-0.898551	0.100649	-0.278449	0.401192	-0.732834
Noninvasive	-0.783013	-0.341057	1.90721	-0.636626	0.21828	-0.370758	2.07358	-1.089	-0.0170246	-0.965111	0.572859	0.615824
Noninvasive	0.301016	-0.200083	0.0243023	-0.573239	0.0601063	0.841476	-0.138337	0.09068	-0.662163	-0.0743639	-0.547927	-0.55917
Invasive	2.80584	-0.39884	0.62121	-0.0421081	0.0543059	0.0677647	0.404715	-0.655215	0.234659	-0.166636	0.418193	1.90339
Noninvasive	0.906454	-1.18753	-0.601041	0.240161	0.317115	0.153037	-0.160717	0.112843	-0.865729	0.780053	0.18434	0.712549
Invasive	1.17831	0.844853	0.554734	-0.0715756	0.205833	0.101645	-0.36663	-0.20508	0.180581	0.726187	-0.588744	-0.0851904
Invasive	1.23	0.807467	1.02192	-0.214383	-0.138258	0.194648	-0.14807	-0.228576	-0.344816	0.0943795	-1.17771	0.222741
Noninvasive	1.25553	1.74519	-0.632917	0.181577	0.190811	0.0466607	0.35445	-0.868582	-0.19439	0.505898	0.897686	0.283185
Noninvasive	-0.819631	-0.36606	0.223593	-0.61116	0.200901	-0.500152	-0.0485096	-0.797499	-0.193589	-0.140618	-0.943633	1.08115
Noninvasive	1.36447	0.0196931	-0.549689	0.829597	-0.813541	-2.59641	-0.16731	-0.455039	-0.628168	-1.21886	3.33722	0.0704905
Noninvasive	0.651848	-0.918976	-0.720093	-0.218328	0.119726	-0.147362	-0.444869	-0.415929	-0.601802	-0.457386	-0.0994085	0.448257
Noninvasive	0.919167	-0.445706	-0.673398	-0.81103	0.0780995	0.739573	-0.174205	0.0793208	-0.700064	0.216992	-0.121707	-0.132932
Noninvasive	0.449897	1.17378	-0.742178	0.219381	-0.269703	0.576506	-0.241416	-0.314298	0.0395893	-0.0169478	0.706456	1.25011
Invasive	1.39876	3.45798	2.47978	0.164796	1.45857	-1.86338	-0.276297	2.06676	1.40048	1.94598	-2.10493	1.61875
Noninvasive	1.06473	2.57809	-0.167287	-0.0339316	-0.507704	0.224076	0.443439	-0.633637	-0.315199	-0.665839	-0.654271	-0.498157
Invasive	1.74922	0.238552	1.20234	0.710939	0.529014	-0.0470995	-0.172718	0.823141	-0.312993	0.779739	-1.49822	2.21629
Noninvasive	0.682354	-0.0248734	-0.767592	-0.623591	-0.126294	-0.188625	-0.26168	0.289811	0.0577738	-1.24595	0.278434	-0.878719
Invasive	1.60382	1.58942	3.85086	0.652242	-0.311297	-1.36777	-0.50188	-0.721845	-0.0281186	-0.423266	-1.84596	0.828515
Noninvasive	0.909562	-1.43196	-0.723463	-0.865415	0.497268	0.607359	0.296919	-0.977031	-0.250549	1.50498	-0.765632	0.254193
Noninvasive	0.563408	-1.35074	-0.596188	-0.583364	0.572685	0.309899	-0.077292	-0.36067	0.2044	-0.266056	-0.549212	1.26373
Invasive	0.837889	2.86491	0.421461	2.63752	0.315303	-0.321324	1.1783	0.604819	0.0608487	0.859385	-2.76311	-1.5757
Invasive	0.486924	-0.0742069	-0.188354	3.1638	-0.251976	0.225076	-0.450471	3.58935	-0.234282	-1.11043	-0.287587	-0.977098
Noninvasive	1.19316	1.02176	1.61539	0.309305	-0.0656282	-0.183018	-0.656121	-0.593527	0.389718	0.716795	-1.22795	0.85132
Noninvasive	-0.765394	-0.50221	-0.29395	-1.21608	0.368749	-0.673325	0.212498	-1.08944	-0.46007	0.0874962	-1.32843	0.298564
Noninvasive	1.09683	1.28995	-0.103135	-0.147844	0.0334304	0.0478345	-0.0486536	2.98757	-0.241158	-0.837542	-0.737812	1.87542
Noninvasive	-0.0610008	-1.13666	0.722793	-0.076647	0.0615623	0.721903	3.77817	1.2635	-1.33612	1.68617	-0.514382	0.121091
Noninvasive	0.923738	-0.897087	-0.858072	0.219627	-0.217518	0.250745	-0.0181258	-0.542761	-0.958619	-0.00487233	0.393057	-0.0142397
Noninvasive	0.212471	-1.13791	0.252021	-0.0531067	0.0297176	0.191512	-0.202075	-1.36449	-0.151011	-0.698839	-1.43418	0.582023
Noninvasive	2.23214	1.54395	-1.04352	1.93593	0.463854	-1.37157	2.10286	0.0675081	-0.110061	0.637244	4.05138	-0.797896
Noninvasive	0.644578	3.03173	-0.827547	0.693571	0.925346	-0.585791	0.341332	4.70253	-0.138298	2.70192	0.655391	0.231912
Invasive	0.997909	-0.0934027	-0.410184	-0.42463	0.146387	0.639381	-0.366573	0.24099	-0.873102	-0.21911	-0.171278	-0.0479358
Noninvasive	0.846036	1.53356	0.27702	0.978499	0.465524	0.283834	0.201974	-0.219208	-0.254423	0.348333	-1.6442	1.51762
Noninvasive	1.72103	1.00025	-1.20433	0.426425	-0.14165	-0.11955	1.31917	-1.0804	1.31642	1.4419	1.14201	-0.132859
Noninvasive	0.409935	0.045739	1.9738	2.18418	-0.189253	-0.217827	-0.23293	3.91058	-0.336545	0.815367	-1.15001	-1.13456
Invasive	0.542098	0.179295	-0.650416	-0.242406	-0.419084	0.343105	-0.379369	-0.887295	-0.226352	-0.237196	0.0385575	-1.08878
Noninvasive	1.24143	-0.92757	0.403371	0.507401	0.162166	0.525994	-0.438128	0.734186	-0.526734	2.03277	-0.834451	1.54542
Invasive	0.997369	0.631013	-1.0977	0.27184	-0.375269	0.26739	0.545986	-0.43886	0.153771	-0.793971	0.634547	0.30775
Invasive	0.425463	-0.60099	1.83368	-0.498621	0.106251	0.044065	-0.421028	0.222959	0.0130252	-0.751379	-0.251515	-0.0868766
Noninvasive	1.42184	1.61501	-0.299354	-0.0372514	-0.130484	0.37278	0.713153	-0.424687	-0.136002	1.41234	-0.74163	0.442291
Invasive	0.537893	1.65008	0.301493	-0.139629	-0.24424	0.338111	-0.411339	1.70247	-0.533455	-1.31147	-0.226516	0.712064
Noninvasive	0.804668	0.000107652	-0.443578	2.8008	1.18749	0.306373	0.494907	0.425462	1.49218	-0.433958	-1.52623	1.08224
Noninvasive	-0.0395903	0.312742	-0.401781	-0.0762656	-0.500707	-0.350257	-0.827828	-1.27415	-1.04929	-0.52386	0.489375	-0.436453
Noninvasive	0.443568	-1.4228	-0.844276	-0.253102	0.174958	-0.187799	0.0916772	-0.292077	-0.565221	-0.0790523	-0.613731	0.453505
Noninvasive	1.55861	1.83338	0.110468	0.202945	-0.460263	0.149281	0.434364	-0.795678	0.331549	0.303749	-1.13109	0.0851814
Noninvasive	0.584537	-0.242947	0.348077	2.81561	0.379749	0.367918	0.0150096	2.55115	0.59291	1.08509	-1.62737	-1.48258
Noninvasive	1.37224	-0.466421	-1.16583	-0.042496	1.02172	0.448339	0.479333	-1.22121	0.421312	0.234072	0.557303	1.88752
Noninvasive	1.39079	1.01466	-0.721899	1.62934	0.328376	0.141912	0.722177	-0.212069	0.0349353	-0.377958	0.42969	1.12388
Noninvasive	0.412608	-1.62838	-0.701245	0.594205	-0.154486	-0.617823	-0.232882	-0.843414	-0.464961	-0.409376	-0.842085	0.120898
Noninvasive	1.99268	-0.871452	0.851013	0.696024	0.048811	0.316891	0.140155	0.392964	0.728255	-0.749592	-1.44792	1.12616
Noninvasive	0.401444	-0.430962	-0.0559684	-0.752394	0.104285	0.548542	-0.550664	-0.0672258	-0.496834	-0.773003	-0.583694	-0.130912
Noninvasive	-0.404741	-0.700873	0.673998	0.0297838	-0.0347365	0.0515245	-0.864043	-1.42561	-0.497718	0.0346976	-0.562496	0.212308
Invasive	0.94297	-0.126806	1.35052	0.566162	-0.175881	0.320362	-0.363005	-0.944916	-0.769086	0.476763	-1.0952	1.32311
Noninvasive	0.286972	-1.0413	-0.400005	-0.282639	0.103313	0.797443	-0.671419	0.639786	0.653388	-0.403205	-0.237445	0.515375
Noninvasive	1.21687	2.49666	-0.534307	0.0187749	-0.19851	0.252274	0.629942	-1.03597	-0.0803703	-0.51823	-0.254713	0.587013
Noninvasive	1.94119	-0.670873	-0.741752	0.21138	0.683166	-0.135935	0.546156	-0.328097	-0.832372	-1.541	0.648295	1.61066
Noninvasive	1.42103	2.51808	-0.756571	0.533587	-0.315084	-0.110229	0.835183	-0.946387	1.16462	-0.515214	1.22273	0.543259
Invasive	0.445803	-0.645058	1.68361	-0.648746	0.036524	-0.12453	-0.391686	-0.935198	-0.261448	-0.779335	-0.61782	-0.944746
Noninvasive	1.87359	-0.784496	0.909602	0.181179	0.517347	0.187364	0.0727098	-0.567974	0.205081	2.15892	-1.56169	1.32333
Noninvasive	0.891104	-0.763035	0.0261706	1.6771	1.25307	0.542572	-0.0410032	1.42171	-1.34557	-0.958715	-0.825537	3.08745
Noninvasive	0.245149	-0.376326	-0.524822	-0.223139	-0.174245	0.557999	-0.483575	-0.724034	0.589157	0.188735	-0.465744	0.540164
Noninvasive	-0.383133	-1.03201	-0.566607	0.5169	-0.0602254	0.692939	0.738377	-0.00680063	-0.605263	0.650101	-1.15847	-0.174617
Noninvasive	1.3488	-0.281079	-0.508898	0.914154	-0.00463128	0.70653	0.455522	-0.704854	-0.775387	-0.336315	-0.53287	0.68929
Invasive	0.534837	3.89051	0.458294	1.64266	-0.173317	-0.394762	0.617606	-0.197448	0.630006	0.46239	-2.31115	-0.181129
Noninvasive	0.930733	1.24154	-0.163867	0.143535	0.821343	0.261958	-0.264577	0.76384	0.484127	1.6563	-0.354298	1.13415
Noninvasive	0.619983	1.40858	-1.10786	0.433525	0.191661	0.0522302	0.0431902	0.460323	-0.0256742	0.256908	1.02672	1.02915
Noninvasive	0.665358	-0.0553941	1.14528	-0.0122377	0.296363	0.267009	-0.822469	0.143156	-0.0167303	1.09934	-0.387958	2.19201
Invasive	-0.765475	0.511411	2.3236	-0.60019	-0.0592866	0.0741826	5.04539	-1.47919	-0.453969	-1.54954	1.96015	0.0428834
Noninvasive	1.09896	2.16112	-0.8434	-0.19671	-0.371356	0.122452	0.67876	-0.872767	-0.355803	0.0566331	0.182307	-1.12118
Noninvasive	-0.772168	0.0825615	0.0273193	-1.88156	0.334455	-5.19734	-0.699085	0.856286	-0.806045	0.00909649	-1.6389	-1.21944
Invasive	0.547304	0.25747	1.30607	-0.443548	-0.121808	0.281621	-0.903158	-0.11934	-0.184075	-0.650109	0.050988	0.313546
Invasive	0.200851	-0.660349	1.01114	-0.9555	0.193309	0.370399	0.00569356	-0.163197	-0.574196	0.252658	-0.0735052	-1.20417
Invasive	-1.04431	-1.54288	-1.00922	0.507727	0.142145	0.369621	-0.15232	2.39518	0.366879	1.24672	0.4781	0.28218
Invasive	-0.768386	-0.70824	-1.14429	2.03575	-0.217246	-0.612738	0.0502874	-0.502135	-0.0304473	0.703854	-0.095669	0.498284
Invasive	0.387977	-1.64009	-1.27198	-0.890668	0.252122	0.182573	1.05854	1.81575	-0.471129	0.181578	-0.668946	-0.537899
Invasive	-0.660405	0.133505	-1.04871	-0.985601	0.0939466	0.829268	0.0615577	1.03965	-0.576015	-0.914578	0.372324	-0.435297
Noninvasive	-0.191199	0.459768	-0.17859	3.45305	-0.636912	0.336031	-0.468042	2.80049	0.837625	-0.147861	-0.232426	-1.63982
Invasive	0.612055	-0.453033	0.40814	-0.344119	-0.264003	0.389445	-0.7533	-0.666946	-0.608545	-0.473888	0.131742	-0.513251
Noninvasive	-0.268088	-0.703602	1.20381	-0.647663	0.0835029	0.281611	2.06371	-0.219818	-0.905397	1.25597	-0.0493666	-0.480046
Noninvasive	-1.37205	-0.643593	-1.1693	1.51078	-0.474758	-1.96008	0.455678	-1.09614	-0.096142	0.684187	-0.996363	0.565249
Noninvasive	-0.280588	0.327527	-0.378036	0.678632	-0.33951	0.540631	-0.508521	-1.16001	-0.737977	-1.02479	-0.224118	0.750179
Noninvasive	-1.84653	-0.0144042	-0.179121	-0.070082	0.0176454	0.015502	-1.01627	-0.991342	-1.1474	-0.0975384	0.347378	-0.278491
Noninvasive	-0.290088	0.990288	-0.593893	-1.20034	0.0932523	0.669323	-0.661439	1.08664	0.692747	-0.987986	0.565473	1.94009
Noninvasive	-1.25557	-1.1994	-0.559222	2.59711	-0.603966	-2.8486	-0.251478	-0.996784	0.131991	0.24902	-0.804769	0.240238
Noninvasive	-0.467418	-0.971841	2.21138	-0.123904	-0.0371356	0.0105884	4.64589	1.26959	-0.322346	-0.404535	2.08294	-1.0728
Noninvasive	-0.472147	-0.69496	-0.74968	0.103752	-0.241292	-1.01786	-0.407171	-0.834602	-0.679443	-0.289064	-0.533421	-0.822461
Noninvasive	1.01821	-1.55225	-0.187263	-0.705736	0.273405	0.681388	0.252311	0.696735	-0.685812	1.76492	-0.398179	-0.555231
Noninvasive	0.407452	-1.25572	0.479214	-0.764007	0.292343	0.345151	1.13229	2.78999	-0.284144	-0.226818	-0.30844	0.0517064
Noninvasive	-0.354241	1.88807	0.461014	-0.222359	-0.402586	0.303974	-0.550729	-0.364368	-0.21571	-0.764234	-0.306985	0.0986817
Noninvasive	-0.741125	-0.418471	-0.543017	-0.407348	-0.10327	0.0311543	0.208944	-0.987527	-0.242866	-0.174962	-0.930755	-1.4074
Noninvasive	-0.211371	0.130003	-1.05871	1.03827	-0.30296	0.0378736	-0.583785	-1.8912	-0.00962062	4.54598	1.16229	-1.05707
Noninvasive	0.252209	1.22801	0.400047	-0.397684	-0.443079	0.471514	-0.688557	-0.743455	-0.400708	-0.801518	-0.128462	-0.516215
Noninvasive	1.10004	2.97647	1.00766	0.0104572	-0.548673	-0.439722	0.586753	-0.231394	0.814067	1.17043	-2.15379	-1.02588
Noninvasive	-0.842012	0.536976	-0.960998	-0.452489	-0.0263943	0.977638	0.500682	0.314746	-0.00559399	0.76156	-0.355464	0.204679
Noninvasive	-0.679271	0.678816	0.525151	-0.731984	-0.0842131	0.556412	-0.125419	0.24232	0.161392	0.193105	0.0365385	1.19355
Invasive	-0.155379	0.406358	-0.536144	-0.766977	-0.232719	0.552102	-0.675394	-0.83193	-0.859217	-0.397177	0.280994	-0.871616
Noninvasive	0.787264	0.180322	0.434697	-0.949485	0.117825	0.23053	-0.344106	2.42179	-0.896545	-1.90506	-0.0294491	0.61111
Noninvasive	-2.22285	-0.217803	-0.597839	1.40655	-0.355153	0.410618	0.812578	0.483782	0.0331745	0.310953	0.472463	0.376507
Noninvasive	-0.217816	0.632565	-0.637401	-1.00357	-0.0795196	0.20494	-0.231238	2.59998	-0.696043	-0.836778	0.0746403	0.371322
Noninvasive	-0.620821	0.245983	-0.23837	-0.617146	-0.10891	0.682519	-0.0737192	-0.317264	-0.0807719	0.822031	-0.077213	-0.248859
Noninvasive	-0.876064	0.551984	-0.243815	1.43771	-0.56091	0.578805	-0.502288	-0.264276	-0.182411	-0.177823	-0.51214	0.114666
Noninvasive	-0.163013	-0.691388	-1.19344	0.615182	-0.0877028	-0.0429983	0.572968	0.267433	-0.638256	-0.584022	-0.581009	0.860059
Noninvasive	0.245247	-0.481159	-0.392399	0.0125667	-0.387467	-0.209161	-0.548459	-1.26871	-0.68368	-0.844455	-0.550321	-1.25906
Noninvasive	-0.175094	-0.531695	-0.653298	-0.774251	0.0224071	0.49988	-0.516416	0.140732	-0.206893	1.13464	-0.0170889	-0.231105
Noninvasive	0.0934158	0.915051	-0.868686	-1.78215	-0.105638	-2.06435	-0.973935	0.492376	0.645444	-0.179255	2.01055	-2.22151
Noninvasive	-1.18473	0.0280678	1.45555	0.939617	-0.385265	0.351698	-0.513397	2.26021	-0.0170609	0.864458	1.3334	0.0305562
Noninvasive	0.685797	0.826589	2.83429	-0.0177255	-0.337084	-0.490577	-0.927796	-0.108599	-0.440156	-2.48269	0.0686064	-0.192694
Noninvasive	-1.09915	-1.07362	-0.873921	3.59393	-0.497609	-0.807554	-0.87164	0.440584	1.01163	-1.05683	0.801307	0.0879166
Noninvasive	1.37761	0.218661	-0.659906	0.165558	-0.570994	0.153049	0.212968	-0.831153	-0.558356	-0.524871	0.520639	-1.02862
Invasive	0.301098	0.276955	0.225777	0.931033	-0.454375	0.642254	-0.0294049	-0.0826613	-0.614537	-1.20081	-0.929642	-1.03948
Noninvasive	-1.01085	0.105029	-0.898899	0.537367	-0.399933	-0.0495806	-0.843525	0.318351	-0.499288	-0.758809	0.425928	0.561813
Noninvasive	-0.417552	0.0172143	1.72933	-0.688645	-0.0444668	0.13394	-0.332787	-0.130667	0.785367	-0.482237	0.868237	-0.225876
Noninvasive	-0.305376	-0.255102	1.0173	1.52759	-0.142469	0.325287	-0.657841	0.602963	-0.60963	-0.386312	-0.38043	-1.25873
Noninvasive	-0.167042	-1.03011	3.02775	0.371566	0.196993	-0.330328	-0.986445	-0.133154	0.0714515	0.960195	0.769699	-0.297489
Invasive	-0.869539	-0.0876267	0.973146	-0.636861	0.144442	0.133225	-0.276189	-0.4428	-0.0028493	-0.302096	0.595245	-0.317327
Invasive	-1.68723	-0.203989	-0.0298066	-0.545021	0.181218	0.233967	0.125991	0.597475	0.186729	-0.220546	0.536996	0.9807
Noninvasive	-0.992335	0.782766	-1.24476	-1.42568	0.168577	-0.562863	-0.525719	1.60113	-0.326263	-0.32531	0.361441	0.011519
Noninvasive	0.358332	1.49247	-0.649319	-0.388051	-0.391209	-0.0657148	-0.366409	0.452263	-0.881788	-1.11146	0.52406	-0.00385342
Noninvasive	-0.00789631	-0.131417	0.237645	-0.569726	-0.131236	0.434661	-0.81924	-0.62817	-0.615014	0.144719	-0.0183734	0.27756
Noninvasive	-0.18314	0.429261	-0.0746702	-0.684408	-0.166863	0.254596	-0.526438	3.27589	0.279232	0.186504	-0.0412514	0.913749
Noninvasive	0.147419	0.129398	0.0106678	-0.579454	-0.156738	0.721737	-0.847594	0.519135	0.845808	-0.452293	0.00649373	-0.225605
Noninvasive	-0.819469	-0.397924	0.0704286	0.296823	-0.129256	0.561777	0.445038	-0.240394	-0.924137	-0.200319	-0.37207	1.15956
Noninvasive	0.297496	-0.884139	-0.409309	-0.421715	-0.14718	0.212882	-0.956219	-0.058884	-0.375879	0.885328	0.290298	-0.286483
Noninvasive	-0.6394	-0.238535	-0.192404	-0.878748	0.480715	0.88531	0.890221	-0.532448	-0.042851	0.339726	-0.64567	0.188099
Noninvasive	-0.25779	-0.394674	0.252596	-0.492078	-0.163324	0.378534	-0.835049	3.22397	-0.608636	-0.750682	0.33146	-0.917823
Noninvasive	0.59969	-0.655795	1.7568	-0.382507	-0.00462952	0.173776	0.18054	-0.0248343	-0.0651353	0.560505	-0.25173	-0.0526111
Noninvasive	0.800994	1.62044	-0.748252	-0.323911	-0.402409	0.0384973	0.471662	-1.72932	1.69583	-0.595442	-1.12089	-1.33427
Noninvasive	-1.03029	1.58935	-0.165504	-0.0520638	-0.301143	0.719451	-0.795527	-0.0284768	-0.471492	0.794026	0.240686	1.15967
Noninvasive	-0.275971	0.848018	-0.168084	-0.609469	0.0530022	0.672826	-0.552595	0.544621	0.282182	-0.390905	0.0975779	2.27211
Noninvasive	-1.52379	0.793908	1.543	-0.399502	-0.431505	0.140849	-1.35792	1.26145	3.94739	-0.15761	2.50273	-0.0601718
Noninvasive	-1.21044	-0.561006	0.0779766	0.263024	-0.0250977	0.35628	-0.875999	0.452212	-0.119161	-0.816989	0.504919	0.286574
Noninvasive	-1.906	-0.467741	0.12229	1.17739	-0.668971	0.687092	1.05461	2.28083	2.94788	-0.899519	1.65903	-0.275386
Invasive	0.690333	-0.442504	-0.317162	-0.602537	-0.141752	0.55719	-0.495636	0.250224	-0.79846	0.521214	0.15605	-0.70686
Noninvasive	0.879282	0.232564	-0.830309	-0.228899	0.24855	0.474604	-0.24279	0.521958	-0.397216	0.263187	0.475908	0.176106
Noninvasive	-0.609366	-0.142142	-0.795938	-0.0268584	-0.261571	0.653851	0.337258	-0.0300982	-0.200479	-0.318423	-0.477258	0.0323304
Noninvasive	0.371554	0.337734	-0.709652	-0.0518102	-0.497477	0.437627	-0.61225	1.03025	-0.755188	0.636711	0.779375	-0.798527
Noninvasive	0.688977	-0.0736835	-0.22717	-0.646748	-0.169254	0.533602	-0.447167	-0.294265	-0.211366	-0.279327	-0.413627	-0.404047
Noninvasive	1.21597	1.32152	-1.11609	-0.219929	-0.24882	0.263675	0.91012	-0.864859	3.00429	-1.37229	-0.685283	-0.497131
Noninvasive	-0.601717	-0.998956	0.41813	0.646607	-0.0123687	0.676862	-1.11244	0.38224	1.5661	0.293275	0.605161	-0.375694
Invasive	1.24724	-0.991976	-0.0576584	-0.814633	0.223976	0.077945	-0.722502	2.95389	0.46091	0.0652005	0.0304537	1.43728
Invasive	0.366551	-1.20564	-0.118051	0.388034	-0.187649	0.527508	2.1326	0.0640181	-1.29728	-0.468836	-1.7647	-1.37447
Noninvasive	-0.358571	-0.312138	1.26137	-0.403932	-0.0553696	0.12472	-1.13762	-0.783314	-0.627015	-0.351793	0.344906	-0.519048
Noninvasive	-0.519877	-0.251626	2.45487	0.283212	-0.054906	-0.0675385	0.808394	-0.596025	-0.477683	-0.333436	0.398871	-0.164446
Noninvasive	1.62393	-0.482513	-0.811276	1.05644	-0.453202	-0.900882	0.521523	-0.622322	0.10276	-0.431675	1.18704	-1.94385
Invasive	-0.401998	-0.721162	1.69207	-0.859541	0.434179	0.0642432	-0.706911	-0.380657	0.890933	1.63319	0.889564	-1.13474
Noninvasive	-0.723608	-0.950095	0.360582	1.89942	0.0637679	0.630359	-0.396125	1.86816	0.481149	-0.330298	0.308323	0.409308
Noninvasive	0.969964	0.846363	-0.89537	-0.568814	-0.233514	0.393658	0.383341	0.196974	-0.52948	0.343431	-0.0242318	-0.725816
Noninvasive	-2.4781	0.714795	-0.49345	-0.173753	-0.0227394	1.0297	2.41643	0.0298276	0.837068	1.28252	1.29691	2.24957
Noninvasive	-1.26447	-0.141968	-0.00225975	0.270034	-0.262241	0.803748	-1.13765	0.946831	3.93246	0.845058	1.13329	0.895394
Invasive	-0.162321	-0.106576	-0.0891073	-0.968725	0.200119	0.711972	-0.679846	-0.080662	-0.024408	0.0441023	0.0709467	-1.08525
Noninvasive	0.250462	-0.224027	2.06108	-0.59789	0.226554	-0.117849	-0.692617	-0.228106	0.80494	-0.224345	-0.217099	1.21391
Noninvasive	0.739201	4.4445	-0.314558	-0.243481	-0.830715	-0.0813849	1.13345	0.428939	0.212259	-1.09048	-1.08997	-0.833512
Noninvasive	0.262147	0.418937	0.579677	0.173663	-0.318097	0.350085	-0.359347	-0.00185375	-0.55247	-1.14774	-0.639204	-0.125583
Noninvasive	0.488121	-0.0711063	2.49652	-0.464482	0.0730105	-0.237539	-1.07607	-1.04312	-0.165114	-0.650217	0.283006	0.296629
Noninvasive	-0.947076	-0.176657	-0.784919	1.39871	-0.500037	0.289834	-0.650511	-0.666311	0.0259067	-0.351773	0.112803	0.86739
Invasive	-0.28891	0.0367569	-1.07182	-0.668307	0.0492532	0.254177	-0.377534	-1.33189	0.913668	1.46011	-0.335602	-0.0585262
Noninvasive	-0.637063	1.73307	-0.263763	0.451718	-0.427178	0.731955	-0.363124	0.561928	0.474032	1.65688	-0.00308633	1.08826
Noninvasive	0.322267	0.765081	0.411657	-0.254994	-0.0940094	0.547529	-0.428748	-0.253852	0.433094	1.20012	-0.607625	1.19134
Noninvasive	0.304808	0.353601	-0.445546	-0.342205	-0.125083	0.758275	-0.572244	0.711023	0.522481	0.240424	-0.259774	-0.667697
Noninvasive	-0.624772	-0.740561	1.45708	0.126668	0.033779	0.301244	-0.22296	0.239555	-0.169152	0.540682	0.752351	-0.72175
Noninvasive	0.506294	-0.312553	-0.759758	-1.27217	0.273398	0.214876	-0.565716	0.59734	-0.193443	-1.22491	0.674465	-0.0691998
Noninvasive	-0.980101	-0.789196	0.227947	1.59632	-0.288883	0.420582	-0.370943	-0.195302	-0.293146	0.188495	-0.155524	0.253981
Noninvasive	0.181912	-0.302173	-0.58182	-0.810912	0.474695	1.08282	-0.341575	0.236761	1.04016	0.814307	0.0922838	0.931232
Invasive	-0.979566	-0.376552	1.70652	1.83439	-0.384693	0.00957193	-0.107757	-0.76983	0.466859	-0.409843	0.0197612	-0.550344
Noninvasive	0.489551	2.0806	0.629836	0.257791	-0.640138	0.199615	-0.551258	1.17457	-0.835933	-0.585037	-0.063714	-0.455873
Invasive	-0.109029	-0.916271	-0.162653	-0.584912	0.0129307	0.0791297	-0.787941	-0.531336	-0.100742	-0.163147	-0.63113	-0.0429448
Noninvasive	1.52984	-1.8605	-1.58715	-1.32722	1.33187	-0.81379	1.58038	-1.21733	9.49049	-1.58916	-1.64315	-1.30473
Noninvasive	1.0555	0.157497	-0.0392711	-0.29603	-0.367019	0.548632	-0.346148	-1.11301	-0.0557223	-0.804348	-0.256871	-0.540771
Noninvasive	0.0530814	-0.218048	-0.770676	1.24466	-0.688111	-1.5818	-0.523456	-0.278414	-0.526601	-1.12366	0.780649	-0.589494
Invasive	0.636146	-0.286602	2.24539	-0.221465	-0.0286409	-0.108356	0.0683514	-0.737768	-0.283154	0.562075	-0.826062	-0.207007
Noninvasive	-0.707911	-0.0582084	0.825043	-0.298352	0.126431	0.564395	-0.849952	0.0393868	0.42497	0.606138	0.423215	0.116547
Invasive	-0.159867	-1.31003	-0.194678	2.00775	-0.403785	0.608551	0.890506	0.264219	0.235515	0.408673	-1.08111	-1.17054
Noninvasive	-1.20523	-0.580246	0.0438205	1.46722	-0.356801	0.724032	-0.523384	0.145503	-0.0850676	1.05622	0.263754	0.809904
Noninvasive	-0.520784	-0.246229	-0.532414	-1.45687	0.22012	-0.239559	0.330402	0.853596	-0.647405	0.0236448	-0.596405	-0.635531
Noninvasive	-0.0141866	-0.0434909	0.224973	-0.756898	-0.0975047	0.705612	-0.555515	-0.109012	-0.485165	0.841866	0.0803244	-0.410447
Noninvasive	-0.45467	-0.227773	-0.942725	1.95402	-0.577155	0.429836	0.302758	-0.386064	0.352015	0.099354	-0.907696	-1.92413
Noninvasive	-2.41579	0.223914	0.579985	-0.380878	-0.0634707	0.187245	-0.612151	0.215319	2.02169	-0.307041	2.46924	1.13217
Noninvasive	-0.311359	-0.215836	0.442655	0.406384	-0.349226	0.396591	-1.01361	1.82	-0.865035	-0.662202	0.125243	0.212075
Noninvasive	0.165419	-0.686551	-0.818774	1.49468	-0.503497	-0.138514	-0.636607	-0.129477	-0.376985	-0.855091	0.782661	0.631745
Noninvasive	0.240511	-0.635706	-0.500363	-0.337988	-0.12891	0.344613	-0.756451	-1.06101	0.250948	0.874638	-0.0575001	-0.353901
Noninvasive	-3.26405	1.30584	-1.05929	-1.71477	0.684602	-3.07803	0.603502	0.505887	1.00905	0.766284	-1.28344	2.70374
Noninvasive	0.970387	-0.212865	-0.354123	-0.0993157	-0.171537	0.760015	-0.0283105	0.185929	0.352195	0.0678508	-0.452808	-0.553255
Invasive	0.249702	-0.480301	0.100944	-0.130248	-0.149456	0.524475	-0.444553	0.075263	-0.88408	-1.0408	-0.251512	0.92081
Noninvasive	0.0694604	0.719374	-0.417142	-0.556727	-0.457238	0.231482	-0.581023	-0.766255	-0.528394	-1.28163	0.0358373	-1.69525
Noninvasive	1.2786	-0.709108	-0.218576	0.182446	-0.0728972	0.761288	-0.364978	-0.675488	1.01679	-0.641648	-0.0330292	0.784304
Invasive	1.31311	-1.52569	0.403316	0.590434	-0.128735	0.341935	0.11573	1.75372	-0.395394	0.842498	-0.718026	0.10805
Noninvasive	0.817397	2.46989	-0.407261	-0.0332268	-0.584968	0.185761	0.191097	0.219424	-0.532263	0.451177	0.314834	-0.760914
Noninvasive	0.460503	-0.765907	1.48361	-0.996249	0.313974	-0.025563	-0.547198	-0.447932	2.26876	1.54377	0.0206414	-0.65095
Invasive	-0.841451	0.156799	-0.128289	-0.769947	0.0559193	0.327752	-1.05627	-0.44868	0.236634	-0.522317	0.621338	-0.263626
Invasive	-1.22633	0.0406725	0.569815	-0.937593	0.184829	0.223756	0.425211	-0.456034	-0.180213	0.0995349	0.707491	-0.0706432
Noninvasive	-1.06962	0.0715235	0.383752	-0.226863	-0.104956	0.673232	-0.214963	-0.174644	1.44295	-0.342582	0.402536	0.964572
Invasive	-0.396281	1.06891	0.252415	0.0210596	-0.227705	0.538767	-0.613904	-0.019886	0.156726	0.399383	-0.464098	-0.760763
Noninvasive	0.735058	1.03968	-0.611666	-0.36606	-0.358831	0.673019	-0.0953199	0.142115	-0.385837	0.9877	0.338603	0.388425
Invasive	0.107699	-0.408043	0.350825	0.697936	-0.383816	0.366218	-0.507783	2.81742	-0.950859	-0.977947	0.725489	-1.4963
Noninvasive	0.585399	-1.19665	-0.529384	1.37459	-0.0857235	0.372174	-0.189995	0.0633522	-0.42507	-0.80116	-0.247545	1.21872
Noninvasive	-0.0106217	-0.615695	-0.801189	-0.288277	-0.127003	-1.02442	-0.860301	0.187697	-0.382767	0.0404963	0.467785	0.21315
Noninvasive	0.607967	-0.774835	-0.317054	-0.208495	-0.129098	0.290842	-0.719725	-0.531559	-0.544397	-0.50688	-0.0812313	0.0964211
Noninvasive	0.244922	-0.423713	0.370451	-0.630159	0.240528	0.476279	-0.244444	0.0440154	-0.281765	-0.638651	-0.533893	0.342743
Noninvasive	-1.32654	0.230745	0.216466	-0.518345	0.0228761	0.621764	-0.817742	-0.238146	-0.715747	2.09777	0.558795	0.996239
Noninvasive	-0.0931285	-0.33927	3.84959	-0.554379	0.220328	-0.495441	-0.0680559	-0.686774	0.113814	-1.2155	1.14845	-0.990467
Noninvasive	-1.43635	0.427177	-0.284468	-0.549582	-0.116379	-0.783442	-1.02142	-1.27338	-0.0820609	-0.49103	-0.415825	-2.36104
Noninvasive	-0.66108	-0.115262	0.227459	-0.700237	-0.0164406	0.170064	-0.573248	-0.607914	-0.663759	-0.653939	-0.177592	-0.81089
Invasive	0.440643	-0.719862	1.05372	-0.520249	-0.000766756	0.304161	-0.692659	-1.07493	0.258024	-0.182736	-0.403586	-0.268214
Invasive	-0.909201	-0.385842	0.0276019	-0.686876	0.0258609	1.11513	3.9052	1.70462	-0.855061	2.23772	1.22876	-2.31779
Invasive	-1.32649	-0.503464	-1.32074	-1.0562	0.38942	-1.21777	0.311391	1.3921	-0.0343859	-0.0422886	-0.592501	-0.685753
Noninvasive	-0.412883	0.568642	-0.760886	-0.283304	-0.281899	0.53618	-0.843661	-0.857785	-0.541348	-0.39475	0.510816	-0.0402628
Invasive	-0.0967966	-0.534933	-0.305035	-1.0349	0.072587	-0.172155	-0.760805	-0.0718587	-0.328827	-0.444165	0.0974311	-0.948111
Invasive	0.22072	-1.13086	0.667888	-0.320987	0.228056	0.65734	-0.24573	0.213015	0.571269	0.338803	-0.238114	0.0887491
Noninvasive	-0.243982	-0.754029	-0.897267	-1.10212	0.36865	-0.752877	-0.187822	-0.0370903	0.255783	0.386784	-0.529842	0.714762
Noninvasive	-0.269957	-0.403014	3.20857	1.98447	-0.479623	-0.421723	1.11606	-0.148086	0.50453	-0.30779	-0.0259845	-1.67852
Noninvasive	-0.40365	0.618295	-0.612679	-0.611505	-0.34306	0.151098	-0.986465	-0.249071	-0.67516	-0.436358	0.403717	-0.966989
Noninvasive	-0.296781	-0.280983	-0.498681	-0.546436	-0.111216	0.203222	-0.827217	-0.384467	0.101583	0.938088	0.24948	-0.694151
Noninvasive	-0.304965	-0.446716	-1.11302	-0.0832383	0.146229	-0.368497	0.419695	-0.489317	-0.693265	-0.100287	-0.793971	0.292342
Noninvasive	-2.20413	0.925749	-0.838573	-1.2104	0.128836	-3.22172	-1.28732	0.0413242	-0.315255	0.543452	0.253738	-1.19146
Noninvasive	1.40739	-0.713964	-0.700238	-0.47413	0.127425	-0.479925	-0.167744	-0.553702	-0.293608	0.741804	0.928807	0.779456
Invasive	-0.584381	0.417605	-0.779686	-0.899666	-0.0190957	0.321463	-0.504345	-0.123448	-0.679739	-0.333866	-0.0363996	0.150139
Noninvasive	-0.38037	-0.699607	-0.908597	-0.25569	0.00880209	-0.610919	0.0260796	-0.888478	-0.379007	-0.345484	-1.13358	-0.0908408
Noninvasive	-1.44373	0.159856	2.00285	-0.669627	0.248994	-0.296574	0.150923	-0.676434	-0.276377	-0.990499	1.76109	-0.778247
Noninvasive	-0.110398	-0.86026	1.49932	-0.694446	0.174748	0.421487	2.30483	0.920414	1.39637	0.282299	0.70718	-1.68815
Noninvasive	0.483155	-0.766012	0.459145	0.396239	-0.417002	0.337805	-0.648555	2.04426	-0.743288	-0.409392	0.0328672	-0.31757
Noninvasive	-1.3662	-1.16263	-0.786828	0.875344	-0.144795	-0.689925	-0.259439	-0.470392	-0.123248	0.550693	-0.676268	1.21694
Noninvasive	-1.95885	0.728496	1.11465	-0.996718	0.300883	0.168754	0.91284	-0.542249	-0.0551194	-1.00525	1.97216	-0.631353
Noninvasive	-1.86866	0.220272	0.421196	0.266952	-0.195763	0.392513	1.16072	-0.775316	-0.105096	-0.264515	0.762633	1.55517
Noninvasive	0.419942	-0.919695	-0.340303	-0.515213	0.0187978	0.679737	3.08381	-1.01464	-0.733043	0.988112	-1.96756	-0.731167
Noninvasive	0.589093	1.64479	-0.338351	-0.293122	-0.240217	0.407529	-0.374789	-0.138643	-0.287496	0.0953253	-0.0666542	-0.0137668
Noninvasive	-0.820634	0.0997365	-0.369955	-0.587128	-0.0986152	0.399797	2.87006	0.433534	-0.540504	-0.428412	-0.507907	-0.470544
Noninvasive	-0.2986	1.02152	-1.16957	-1.04726	-0.220813	-0.240374	-0.429438	0.99651	-0.413626	-0.989954	0.738957	-1.05242
Noninvasive	-0.958304	-0.382844	-0.840031	0.067371	-0.140714	0.417217	-0.303385	-0.542238	0.125482	-0.525539	-0.38676	0.32416
Noninvasive	-1.12091	0.0325532	1.63507	0.259786	-0.144549	0.24174	0.242105	0.982431	-0.111326	-0.132831	1.02876	0.773867
Noninvasive	-0.575287	0.667014	1.19187	-0.434122	-0.143626	0.434114	-0.659095	-0.822954	-0.671086	-0.440664	0.255404	-1.68122
Noninvasive	-1.19321	-0.609068	0.033254	1.5289	-0.268456	0.433509	1.13951	-0.341998	-0.124289	-0.309103	-0.710342	0.0119242
Noninvasive	-1.65997	-0.126363	-0.407138	0.652921	-0.342448	0.40388	-0.131374	-0.809854	-0.528639	-0.151199	0.184421	0.217079
Invasive	0.129874	-0.382617	0.0973151	-0.206399	-0.156762	0.42835	-0.211655	-0.694416	-0.161081	-0.733314	-0.5571	-0.408933
Noninvasive	1.23067	-0.883619	-0.658249	-1.35731	0.284256	0.604124	0.876659	0.869023	3.44102	-1.21555	-1.45771	-1.13387
Noninvasive	0.0155833	2.7819	-1.06883	2.12092	-0.461317	0.119745	1.33922	0.469005	0.130182	0.10685	-1.71824	-2.10009
Noninvasive	0.0955246	-1.14781	4.70064	-1.11072	1.10993	-1.30405	-1.24546	-0.212699	0.457128	5.23845	2.3974	-1.03857
Noninvasive	1.73594	-0.307396	-0.73993	-0.996417	-0.142905	-0.580445	0.426287	-0.91711	0.449318	2.19463	0.347071	-1.29365
Noninvasive	-2.22523	0.797231	-1.18866	6.56063	-0.62624	-0.654424	-0.344862	-0.79539	1.40793	0.737601	0.707429	-3.91012
Noninvasive	1.37183	-1.14495	-0.910446	-0.464979	0.199207	-0.0742241	0.128395	0.62263	0.257381	-0.7664	0.55503	0.267141
Noninvasive	-0.227372	-0.0575207	1.49361	-0.254161	-0.192713	0.212239	5.10048	-1.35742	-1.16938	-1.48918	0.106812	-0.731745
Noninvasive	-1.25683	-0.365011	-1.04702	-0.833694	0.0508124	0.0573902	0.116313	0.678604	0.478868	1.03691	-0.341144	-0.426135
Noninvasive	0.0522885	0.539285	1.55568	0.533026	-0.348901	0.127877	-0.362864	-0.559661	-0.195105	-0.72681	-0.694657	-0.00232095
Noninvasive	-1.27962	-0.140648	0.593801	-0.134899	-0.0115228	0.0161648	-0.0440753	-0.901191	-0.567334	-0.226796	0.15027	0.0596915
Noninvasive	0.263452	-0.018433	0.32957	-0.592509	-0.0781657	0.560262	-0.370761	-1.14259	0.0356437	0.383273	-0.462327	0.74461
Noninvasive	0.655171	1.29874	0.763003	-0.714926	-0.21053	0.0778835	-0.478378	0.671423	0.103314	-1.01423	-0.575778	0.823733
Noninvasive	-1.04401	-0.124671	-1.20035	-0.846908	0.0745478	0.266379	0.107677	3.98075	-0.609689	0.923673	0.39418	0.0405524
Noninvasive	-0.246309	-0.160359	0.190237	-0.752083	0.073171	0.510086	-0.331192	-0.643692	0.0530989	-0.582816	-0.424762	-0.619723
Noninvasive	-0.56973	0.00407504	2.26694	-0.108164	0.12366	-0.116689	0.304459	0.702667	0.836402	-1.48017	0.971165	-0.0150812
Invasive	-0.575045	-0.301491	-0.0941751	-0.0119305	-0.125727	0.465871	0.5107	0.702408	-1.10515	-0.700013	-0.537057	-0.710731
Noninvasive	-1.29812	-0.0511415	0.0959079	0.0432342	-0.129107	0.108231	3.47369	-0.925961	-1.0519	-1.1045	-0.446324	0.448503
Noninvasive	1.97347	-1.69231	-0.717264	0.370101	-0.361044	-0.818154	0.309913	-0.442573	-0.082868	0.642455	1.06698	-1.47688
Invasive	1.10979	0.0256775	-0.561713	-0.57785	-0.50811	-1.68281	-0.293515	0.0186105	-0.80332	-1.82126	1.3768	-1.11534
Noninvasive	-0.113097	-1.58431	-0.609249	4.00018	-0.582061	-0.569602	-0.331126	-0.29038	0.47971	-0.581207	0.324738	-0.386016
Noninvasive	0.532175	-1.12397	1.61814	0.102938	0.0605207	0.252004	0.276927	-0.630611	-0.0313266	-0.754492	-0.728452	-0.458623
Noninvasive	0.379656	-0.798155	0.510324	0.18657	-0.0893259	0.616964	1.43026	0.129676	-0.781495	0.616264	-1.46283	-0.122842
Noninvasive	0.794489	0.388499	-0.732454	0.0983732	-0.00131689	0.625872	0.111725	-0.629373	-0.244758	1.68342	0.17597	-0.0223961
Noninvasive	-0.0329713	-0.299107	-0.752086	0.368944	-0.34331	0.430415	-0.353801	-0.942183	-0.258945	1.14672	-0.324011	0.0720314
Noninvasive	-0.264038	0.873404	-0.0863876	1.98228	-0.0349502	0.583974	-0.0198409	-0.702903	0.409298	-0.362354	-1.45327	-0.0893857
Noninvasive	-0.552849	-0.0331955	0.569019	0.37027	-0.0971733	0.463341	-1.04521	-0.619189	1.15137	0.111738	0.00951706	1.20327
Noninvasive	-0.188015	0.116769	0.73053	-0.881823	0.000317269	0.490734	-0.481764	-0.661731	0.219145	-0.71074	-0.0833692	-1.65448
Invasive	-0.402838	-0.30096	-0.388308	0.57009	-0.359742	0.509112	-0.721374	-0.123399	-0.661439	-1.04449	-0.0440552	0.118578
Noninvasive	0.40313	-0.679421	-1.016	-0.291422	-0.000115835	-0.438554	-0.206813	0.0799262	0.93967	-0.403273	0.55501	0.180273
Invasive	0.437681	-0.841957	0.614037	1.22283	-0.450719	0.211816	-0.908519	0.466609	0.718111	0.451339	0.0845012	0.139103
Invasive	0.50012	-0.167727	1.26821	-0.636314	-0.0145341	0.138166	-0.435809	-1.17249	0.329968	-0.234669	-0.42159	-0.619623
Noninvasive	0.618176	0.526442	-0.367952	-0.808511	-0.488805	-0.208738	-0.635922	-0.983387	0.273198	4.86143	0.706327	-1.11671
Invasive	-1.51046	-0.35497	-0.0374164	1.83532	-0.417298	0.474605	-0.308183	-1.28356	0.0598819	0.227224	-0.0723691	1.37483
Noninvasive	-0.327452	0.305282	-0.947109	-0.0993019	-0.329152	0.517179	-0.543649	0.234102	-0.638211	-0.643115	0.437926	-1.20539
Noninvasive	-0.058683	-0.512825	-0.28946	0.202199	-0.303078	0.591295	-0.590138	-0.532365	-0.499081	-0.0794146	-0.0949047	-0.826353
Noninvasive	-2.37868	0.644831	0.820994	-0.236958	-0.135733	0.488058	0.535879	0.16202	1.23136	0.334319	2.29525	1.85679
Invasive	0.674973	-0.609995	-0.723476	-1.4508	0.120657	-0.0415725	-0.221564	0.658813	-0.256716	-0.78963	0.289306	-0.253288
Noninvasive	0.364575	-0.135877	-0.786754	-1.25455	0.288864	0.354934	-0.182165	0.46338	0.338598	-1.12268	-0.0591135	0.61971
Noninvasive	-0.628894	-0.650938	-0.565951	-0.807281	0.173168	0.469053	-0.0312539	0.00922997	0.161015	0.381221	-0.108153	-0.513856
Invasive	0.869519	0.123388	0.565774	-0.20087	-0.389304	0.427918	-0.705988	-0.539273	-1.03262	-0.0167109	-0.0248065	-0.123305
Noninvasive	-0.226384	-1.02928	-0.211163	-0.0327511	-0.402073	0.200244	-1.23809	-0.337081	9.26523	-0.584227	-0.22724	-0.868082
Noninvasive	-0.312563	0.57835	-0.107796	-0.488822	-0.13731	0.749145	-0.164296	-0.644254	0.0822003	-0.163214	-0.433831	0.391885
Noninvasive	0.133294	1.15544	0.269247	-0.61898	-0.334169	0.470097	-0.453024	-0.148416	1.20219	-0.0513971	-0.240356	-0.517092
Noninvasive	-0.341279	0.126895	-0.524967	-1.14497	-0.0335484	0.798997	0.061624	-0.215433	-0.433926	1.18347	0.0269935	-1.78966
Noninvasive	-2.10829	0.0622906	-0.659082	-0.406851	0.113502	-0.872577	2.29329	-1.52048	0.0253864	-0.0951965	-0.860514	0.667296
Noninvasive	-2.046	1.49338	-0.62163	-1.5062	0.0867688	-3.88878	-1.42525	-0.165688	-0.211685	0.997666	-0.368191	-1.52929
Invasive	-1.29584	-0.283918	0.841833	0.543047	-0.080712	0.167073	-0.0399444	-0.308414	-0.341883	-0.512252	0.458782	0.52603
Noninvasive	-0.539697	-0.834204	-0.83196	0.901129	-0.226388	-0.655395	0.071764	-1.08688	0.0424493	0.0719624	-1.04036	-0.964282
Noninvasive	-0.11758	-0.751374	0.235709	0.771764	-0.164473	0.435104	-0.655102	0.3963	-0.507246	0.220918	-0.385539	0.86561
Noninvasive	2.14298	-2.18264	-0.29186	-0.371464	1.03664	-3.6912	0.9315	1.81317	-1.1785	-1.81752	0.890045	0.0782908
Noninvasive	0.505576	-0.607794	0.231223	-0.375996	-0.0321744	0.53002	0.171125	-0.629019	-0.265766	-0.917772	-1.07526	-0.20974
Invasive	1.03752	-0.612026	-0.519751	-1.24766	0.168095	0.25965	0.152283	2.19786	0.188409	-0.884524	-0.401283	0.548738
Noninvasive	0.0470001	-0.22729	-1.61845	-0.677306	0.453316	0.609709	1.69737	1.77082	0.373425	-0.302115	-0.647966	1.71949
Invasive	-1.47719	0.156009	1.53509	-0.834888	0.224049	0.0484342	0.80059	-0.575808	0.709374	-1.24898	1.84593	0.1726
Noninvasive	0.472353	1.28485	1.05358	-0.281474	-0.189281	0.287267	-0.493192	0.0806455	0.0233856	-1.00938	-0.747068	-0.365453
Noninvasive	-0.702864	-0.230449	-0.743831	-0.646788	0.308842	-0.0714174	-0.862852	1.39206	-0.351395	-0.810992	0.274537	0.381944
Noninvasive	-1.41568	-0.0632755	0.748634	0.217865	-0.0951259	0.572958	0.334941	0.167994	-0.324733	-0.309978	1.01867	-0.233659
Noninvasive	0.690702	1.64739	1.27647	-0.4026	0.0960597	-0.303046	-0.63012	1.96945	1.02127	-0.431622	-0.454517	1.7462
Noninvasive	-0.149951	-0.486692	-0.799262	0.634717	-0.284062	0.431055	-0.753316	-0.991658	0.025774	0.553764	0.186255	0.364487
Noninvasive	-0.319675	-0.805698	-0.446358	1.11599	-0.373542	1.02133	0.016599	1.57533	0.618171	1.566	-0.610874	-0.6369
Noninvasive	-1.05891	0.533713	-0.742224	-0.843764	0.0314695	0.950927	0.00942979	0.790036	0.068388	3.43572	0.197052	0.920656
Invasive	0.068889	-1.10546	-1.23555	-0.360033	0.158193	0.0104172	-0.119864	-1.40454	0.933783	1.84048	0.121729	-0.379696
Noninvasive	-0.21113	-0.425414	-1.05146	0.584082	-0.460383	-0.144415	-0.389333	-0.406962	0.476587	0.293928	-0.109132	-0.706382
Noninvasive	1.382	-0.507984	0.407504	-1.0467	0.256642	0.334372	-0.353385	-0.275325	-0.350126	0.897875	-0.341517	0.404168
Noninvasive	-0.0287062	-0.718222	2.06883	0.889025	-0.271639	0.222047	0.447707	0.508307	0.645647	0.577245	0.298679	-1.64815
Noninvasive	-1.15011	-1.15175	-1.3021	0.214091	0.0523681	-1.18337	3.67768	-1.31171	-0.459642	1.81631	-3.1275	0.847874
Invasive	0.0118035	-0.362938	0.00723683	-0.805927	0.113832	0.248626	-0.139912	-0.385193	-0.00176113	-0.66953	-0.70852	0.572148
Noninvasive	-0.50528	0.206068	0.446528	-0.661346	-0.039315	0.308877	6.95224	0.387178	-0.400946	-2.13609	-0.139875	0.516798
Noninvasive	-0.224802	-0.660024	-0.0303545	-0.240165	0.0502319	0.529876	-1.04139	1.67937	-0.606238	-0.716436	0.573137	-0.0290619
Noninvasive	-0.372409	-0.504342	-0.860733	-0.526218	0.00289738	0.0656669	-0.00578192	-0.630283	-1.03641	1.31329	-1.00872	-0.320169
Noninvasive	-0.228902	-0.190851	2.65027	-0.0725595	-0.197642	-0.172057	1.44943	1.30565	0.573925	0.235521	0.989285	0.0695044
Noninvasive	0.850674	2.59033	-0.601506	-0.129434	-0.610462	-0.031575	0.133926	-1.01316	-0.426486	-0.859773	0.915439	0.128115
Noninvasive	1.26535	-1.14416	-1.37765	-1.23978	0.407652	-0.363393	1.20984	-0.439965	3.5493	-0.946108	-1.04839	-0.794106
Invasive	0.314747	0.0885714	0.648118	-0.124508	-0.150772	0.451264	-0.496105	-0.879604	0.156942	0.237222	-0.35106	0.398295
Invasive	0.87679	-0.385703	-0.364227	0.101822	-0.388783	0.553214	-0.566634	-0.397342	-0.657576	-0.663214	0.897156	0.366858
Noninvasive	-1.14156	-0.187493	-0.480421	-1.01642	0.243589	0.226918	-0.216757	0.606317	1.23233	-1.08303	0.046603	1.40395
Noninvasive	-0.340734	-0.753382	0.817106	0.172078	0.00316006	0.352264	-0.0921302	-0.623271	-0.480322	-0.346983	-0.404075	1.203
Noninvasive	-0.69802	-0.26869	-0.478375	-0.450457	0.0389206	0.508541	-0.534793	-0.681785	0.0764741	0.933936	-0.00458946	-0.395612
Noninvasive	0.793163	0.153806	-0.478936	-1.16093	-0.318687	-1.83471	-0.659586	0.100214	-1.24105	-1.55305	1.19107	-0.812434
Noninvasive	-1.55029	-0.709952	-0.292428	1.07367	-0.24265	0.339432	-0.548807	-0.456126	0.274594	1.08566	0.473172	0.147145
Noninvasive	-1.48626	0.293738	-0.864159	-0.417137	-0.0197696	0.449265	-0.447208	-0.0910903	-0.0362073	0.644114	0.219902	0.309745
Noninvasive	-2.49289	0.542389	-0.893828	-0.283481	-0.03286	-0.310978	-0.104812	-0.177562	-0.202733	-0.153815	0.686585	1.32205
Noninvasive	0.0265502	1.93865	-0.49636	0.543321	-0.482385	0.164964	-0.309999	0.0601505	-0.78987	-1.54396	-0.100366	0.490136
Noninvasive	-1.01459	-0.13837	-0.30788	-0.215962	-0.012786	0.379105	-0.980125	-0.199512	-0.323132	-0.978432	0.258285	-0.444401
Noninvasive	-0.976911	-0.255259	-0.375087	-0.451313	-0.0847972	0.378928	0.122421	0.805974	-0.344741	-0.429939	0.275544	0.161554
Invasive	-0.353583	0.373566	-0.26712	-1.0781	-0.0106515	0.203805	-0.0560403	-0.64014	-0.372721	-0.497041	-0.549124	-1.27278
Noninvasive	-3.71102	1.82645	-0.653184	-0.570519	-0.00515283	-1.22216	4.18489	-1.90756	1.22772	-0.115773	0.715221	5.06393
Invasive	-0.147876	2.18929	-0.228932	-0.370639	-0.172751	0.364208	-0.197991	0.0833311	-0.207741	0.42427	-0.626095	0.101091
Noninvasive	-0.968408	-0.127445	1.11182	-0.159048	-0.0292288	0.452018	-0.400208	-0.436468	-0.283325	1.4571	0.698814	0.195651
Noninvasive	0.533613	-1.04382	-0.801118	-0.331464	-0.00813081	-0.616173	0.0883964	0.00671244	-0.756298	-1.03007	-0.440532	0.0158909
Noninvasive	0.312681	-0.330948	-0.76526	-0.163561	-0.148038	-2.48484	-0.33904	0.265095	-0.452822	-1.27749	0.713206	-0.285062
Noninvasive	0.496914	-0.501566	4.36168	-0.715122	0.176874	-1.11855	0.265685	-0.363443	-0.247883	-0.475226	0.909665	-0.772297
Noninvasive	0.0273837	-0.512608	-0.306354	1.29869	-0.608414	-2.66267	-0.515537	-1.37012	0.00375177	-0.739967	-0.87895	-0.53109
Invasive	0.689319	0.786134	0.734579	-0.468088	-0.197726	0.406229	-0.744376	-0.115568	0.137491	-0.545227	0.0546434	0.218581
Noninvasive	-0.737578	-0.837815	-0.429186	-0.49655	0.035839	-1.05254	-0.625993	-0.31414	-0.554252	-0.0774726	-0.770507	-0.852268
Invasive	0.706826	-1.85116	0.300676	-0.744111	0.502363	0.27737	-0.170488	0.840846	-0.1857	0.399374	-0.579058	-0.249551
Invasive	1.53711	-0.693352	-0.29743	-0.0150792	-0.0462467	0.456705	-0.106161	-0.858258	1.09825	0.143621	-0.0160811	1.14911
Noninvasive	-0.239914	-1.48096	-0.695482	2.5478	-0.262925	-2.14987	-0.163696	0.323019	0.360011	-1.39435	0.54713	-0.868638
Noninvasive	4.28088	-2.01988	-0.347586	0.743392	0.191231	-3.2281	1.84086	-0.030886	-0.0685856	2.09562	8.25175	1.56353
Noninvasive	1.10689	-1.44616	-0.997842	-1.08223	0.476145	0.121707	0.345087	0.994399	2.46855	-0.736597	-0.754074	-0.535898
Noninvasive	-0.294044	-0.696578	0.414655	-0.440545	0.104093	0.381061	-0.569057	-0.910768	0.0367918	0.259448	-0.158634	-0.0579855
Noninvasive	1.22658	0.390144	-0.970231	-0.627059	-0.207473	-0.271632	0.113952	-1.20172	-0.406698	2.79933	1.56272	0.245712
Noninvasive	-1.24518	-0.0997201	-0.721182	0.762054	-0.42924	-0.353294	-0.71216	-0.826352	-0.458102	-0.292013	0.0151839	-1.42105
Noninvasive	-0.916603	-0.347253	-0.717318	-0.653805	0.158362	-0.841105	0.0646745	-0.463029	-0.714879	-0.137308	-0.976111	1.11935
Noninvasive	0.904433	1.02051	0.83754	0.836682	-0.329199	0.0466229	0.17335	0.386227	0.583345	-0.547915	-1.2916	0.375502
Noninvasive	0.082982	-1.81985	-0.566755	1.47799	-0.158647	-1.18724	-0.578138	0.762253	0.0320013	-1.05398	0.450462	-0.0243534
Invasive	0.969069	-1.53875	1.27218	0.71218	-0.0800524	0.223421	0.448589	-0.409746	0.44035	0.470948	-1.24259	-0.247759
Noninvasive	-1.26711	-0.0149004	-0.246125	1.66401	-0.684805	0.320892	-1.07457	-0.522602	-0.473098	-0.527584	0.200609	-0.143064
Noninvasive	1.10873	0.173683	-0.804748	-0.925208	-0.341564	-0.80668	-0.207449	0.452669	-0.496615	-0.961834	0.74392	-1.1303
Noninvasive	0.247754	0.140115	-0.109315	-0.916615	-0.0755854	0.626824	-0.448365	-0.00519898	-0.343701	-0.515918	0.00650314	-0.997676
Noninvasive	-1.73151	0.706481	0.220289	-1.05798	0.128142	0.370611	-0.795874	0.360048	0.513519	-0.0194016	1.53874	-0.348932
Noninvasive	1.09725	0.678967	-0.612553	0.161998	-0.475522	0.424207	0.0674465	-0.454513	-0.253687	-0.651112	0.618418	0.124063
Noninvasive	-0.309183	-1.35614	-1.08941	-1.31084	0.619167	-1.01894	0.649368	0.404773	0.566171	-0.18054	-1.08574	0.524286
Invasive	-0.077368	1.66775	0.818733	-0.0251276	-0.415847	0.105623	-1.09499	0.178389	-0.362131	1.2839	-0.0138076	0.712737
Noninvasive	-0.434947	-0.345224	1.17946	-1.09769	0.268241	0.00200511	-1.15843	-0.392098	-0.746329	0.866946	0.483119	-0.830682
Noninvasive	1.50929	3.89939	-0.970207	2.06957	0.0279758	-1.89161	2.10126	-0.672203	0.473455	1.83759	3.8513	-1.4571
Noninvasive	0.403207	-0.352921	-0.730753	-0.327818	-0.0769987	0.730101	-0.550421	-0.270986	0.454651	0.516931	0.287338	-0.298951
Noninvasive	-0.995865	0.330954	0.687036	-0.207469	-0.115333	0.238844	-1.23607	-0.663684	-0.323763	0.935262	0.786761	1.29988
Noninvasive	0.155651	0.0298018	-0.312101	-0.494916	-0.143038	0.702225	-0.217064	-0.623593	-0.455297	0.145232	-0.565048	0.0983041
Noninvasive	-0.22821	-0.0756935	0.28953	-0.923354	0.0141849	0.274276	-0.708103	-0.596993	-0.360116	-1.21056	-0.0985835	-0.533165
Invasive	1.87169	-0.83537	-0.657511	2.2711	2.89845	-0.621073	0.469089	-1.41241	0.828433	-0.869948	2.65002	1.60585
Noninvasive	-0.425686	0.156773	-1.61565	-1.46204	0.212532	-0.0634878	1.09912	1.36978	1.21129	-0.10833	-0.653534	-0.0910602
Noninvasive	1.09483	-0.732136	-1.08924	-0.124906	0.184056	-0.775243	0.153892	0.984808	-0.530071	-0.388552	1.30084	0.716194
Noninvasive	-0.871291	0.0787248	0.195619	2.66493	-0.563647	0.438571	-0.684123	-0.364764	-0.20768	-0.428826	-0.333575	-0.137756
Noninvasive	-0.850494	0.890098	-1.13067	-0.209579	-0.169116	0.678888	0.033096	-0.285748	-0.192212	1.473	-0.335358	-0.58315
Noninvasive	0.875768	0.0172802	2.65672	-0.829172	-0.0352751	-0.54707	-0.477851	-0.179341	1.07941	0.148284	-0.189267	0.879199
Noninvasive	0.987454	0.899767	-0.52419	-0.0467308	-0.00605288	0.643694	0.359079	0.516848	1.17543	0.285118	-0.55673	1.77265
Noninvasive	-0.926727	0.898414	-0.759449	-0.169332	-0.199543	0.760294	-0.592181	-0.283073	-0.215925	0.0609222	0.25626	0.493077
Noninvasive	-0.0475304	1.01874	-1.15802	-0.437922	-0.269591	-0.324527	-0.216068	0.628538	-0.813069	-0.162721	1.06364	-0.6297
Noninvasive	-1.0512	0.63213	-0.47804	-0.155858	-0.144605	0.916918	0.306377	0.209858	-0.12583	-0.412717	-0.166704	0.84518
Invasive	0.459402	-0.137238	1.9072	-0.600496	0.0461749	0.0842168	0.121048	-0.696431	-0.704205	-1.05405	-0.645885	-0.526853
Noninvasive	-1.55633	-0.0371621	-0.627569	0.504777	-0.258363	0.183908	-0.571888	-1.14807	-0.441034	-0.520955	-0.0523566	0.829336
Noninvasive	1.5065	-0.123928	-0.906207	-0.525803	-0.403013	-0.192694	0.152698	-0.604256	-0.645636	0.0256592	1.13785	-0.417511
Noninvasive	1.26309	-0.134461	-0.678969	-0.428936	0.207865	0.331082	-0.237007	-0.0632784	-0.699437	-0.294508	0.637999	0.924177
Noninvasive	-1.3526	2.14327	-0.311672	1.54986	18.5105	0.447395	-0.89163	-0.755556	-0.972073	-0.944864	0.161218	-2.54256
Invasive	0.447862	3.11239	0.135437	-0.272952	-0.641069	0.189088	-0.121704	-0.370894	0.388162	-1.33823	-0.472361	-0.370555
Noninvasive	0.252206	-0.246077	-0.799055	-0.693831	0.0925393	0.233747	-0.279949	-0.0959573	0.699304	-1.25638	-0.233319	0.559138
Noninvasive	0.833735	-0.272859	-0.997865	-0.502987	-0.0490626	-0.655157	0.0605	-0.346057	-0.519288	-1.09162	0.792373	0.117332
Noninvasive	1.04478	0.0724105	-0.435337	0.258747	-0.0811852	0.498007	-0.289654	-0.45554	0.555192	-0.914894	0.550183	1.36928
Noninvasive	-1.28799	0.278114	-0.975436	-1.43071	0.251444	-0.301522	0.310321	1.10203	-0.504222	-0.759864	-0.335884	-1.00301
Noninvasive	-0.622545	-0.605801	-0.626137	0.475825	-0.250004	-0.88255	-0.511822	-0.0687744	-0.97185	-1.079	-0.544255	-1.17632
Invasive	1.37584	-0.769123	-0.552598	1.15856	-0.322224	0.0638574	0.134266	-1.12567	-0.633176	0.214613	-0.0144719	0.254349
Noninvasive	-0.684025	-0.149166	0.593561	-0.898907	0.20721	0.12787	-0.752589	-0.233959	0.0309	-0.88572	0.271112	0.0547071
Invasive	0.910767	-0.015513	-0.290574	-0.161231	-0.283971	0.229574	-0.638073	-1.54239	-0.350159	0.299158	0.382274	0.42994
Noninvasive	0.828874	-0.801114	-0.896304	-1.01254	0.140294	-1.51561	-0.132993	0.412139	0.239674	-0.929014	0.306815	-1.10082
Noninvasive	-1.66435	0.344769	1.87376	1.61291	-0.581229	-0.0429544	1.34269	-0.457622	0.372527	-0.5375	1.50419	-0.0978512
Noninvasive	-0.92048	-0.260731	-0.573527	-0.214748	-0.166447	0.51406	-1.05866	1.68525	-0.291341	0.0411842	0.723917	0.660634
Invasive	-0.0590717	-1.38235	-0.701136	-0.657773	0.308556	0.40791	0.582409	0.350601	-1.09039	2.96193	-0.81185	-0.100308
Noninvasive	-1.41278	-0.2724	-0.0310458	0.590655	-0.255005	0.229708	-0.308532	-0.453141	-0.103272	-0.110218	-0.0252032	1.22322
Invasive	-0.736979	0.150978	1.6782	-0.198758	-0.411134	-12.2243	-0.494165	1.04006	-0.157565	1.41556	-4.1377	2.57115
Invasive	0.701477	-1.07132	-0.396868	-0.359726	0.142315	0.887087	1.37427	0.413915	-0.510329	0.473073	-1.67127	-1.00916
Noninvasive	0.660201	-0.272222	1.24717	-0.285488	0.0130151	0.302704	-0.837757	-0.844039	0.234769	0.363758	-0.351747	0.621835
Noninvasive	-1.54749	-0.34635	-0.672245	-0.510216	0.144088	-1.79964	-0.245996	0.025299	-0.826677	0.203491	-0.567578	0.15285
Noninvasive	0.962173	1.05582	-0.507201	-0.191937	-0.391628	0.406777	-0.182939	-0.69296	-0.747011	2.35978	0.698923	0.979564
Noninvasive	0.275141	0.188109	-0.223483	-0.689424	-0.279712	0.546519	-0.642102	-0.323131	-0.268057	-0.133267	0.323867	-0.455842
Noninvasive	1.6406	0.257039	-0.615731	-0.49425	-0.302898	-2.15073	0.0747517	-0.828336	-0.210798	-0.0356385	2.16592	-0.884161
Noninvasive	-0.394558	-0.752609	-0.245138	-0.942912	0.234383	0.658915	2.20786	0.0572976	-0.477451	0.0485257	-0.345463	-0.260111
Noninvasive	-0.371529	1.06847	-0.431731	-0.248479	-0.528214	0.380128	-0.557132	-1.29879	-0.0140056	-0.0160296	-0.258423	-0.790428
Noninvasive	0.762096	0.0354327	0.848277	2.10916	0.140245	0.255986	-0.359197	-0.295784	0.167372	0.741205	-1.25065	-0.278773
Noninvasive	1.39114	-2.37828	-0.152851	2.18734	2.64146	0.210657	-0.61624	-1.67856	-0.651493	0.0846511	0.336184	3.26432
Noninvasive	-0.219524	-0.912804	-0.632784	2.81425	0.850273	-0.085514	-0.79866	-0.518499	-1.50922	-1.23501	1.07018	3.31188
Noninvasive	1.32275	1.49867	-0.520457	0.115562	-0.320137	0.0665453	0.0332516	-0.175391	-0.386564	-0.95724	1.16767	1.33123
Noninvasive	-0.962944	-0.55294	-1.4409	-1.25	0.236202	-2.52378	0.565442	1.43946	0.753593	0.303659	-0.455415	-0.833331
Noninvasive	-0.719126	0.413149	-0.158569	-0.282479	-0.198347	0.902031	-0.672472	-0.0155538	-0.31214	1.10134	0.53331	1.33269
Noninvasive	-0.233295	-0.0213342	-0.0367303	-0.540896	-0.0250738	0.957986	-0.222356	-0.132872	-0.319187	1.69855	-0.394805	-1.21663
Noninvasive	-1.46495	-0.00681664	0.396302	0.650663	-0.23338	0.167379	-0.569566	-0.617372	-0.625453	-0.729204	0.450812	1.41803
Noninvasive	-0.620788	-0.558092	-1.08692	-0.731875	0.16448	-0.0679231	0.233641	-0.391133	-0.341548	2.14645	-0.0486987	-1.51362
Noninvasive	0.901786	-0.109001	-0.679209	-1.04482	-0.234783	-0.00821361	-0.530654	0.448003	-0.0149558	-0.166253	0.325066	0.333413
Noninvasive	0.538375	-1.02096	0.958314	-0.0895499	-0.216329	0.358199	1.0831	1.52881	-1.1038	2.68514	-0.896674	-1.39319
Noninvasive	0.269208	-1.22058	0.88516	0.892501	-0.149447	0.411927	-0.618953	-0.653618	0.0641394	-0.781493	-0.636029	0.0692957
Noninvasive	-0.0852015	-0.648642	1.11695	-0.532935	0.211497	0.36834	-0.00976248	-0.970638	-0.611552	-0.325781	-0.554057	-0.25818
Noninvasive	-0.580566	-0.779497	0.0227892	0.920956	-0.346768	0.609412	1.82659	2.05033	-0.907518	-0.100453	-0.615866	-1.84431

## Sheet: Combine-2mm
Invasive	RC1	RC5	RC2	RC9	RC3	RC8	RC6	RC4	RC7	RC10
Noninvasive	0.00611319	0.55545	-0.298751	-0.549799	-0.327828	-0.121333	-0.522478	-0.480006	-0.739645	-1.23527
Noninvasive	0.560298	-0.331286	0.0580023	1.72936	0.0311918	-0.58936	4.08674	-0.249707	-1.74858	-0.110057
Noninvasive	-0.00148829	-0.00311218	0.713928	0.377019	-0.133936	-0.30106	-0.617722	-0.389252	-0.29881	0.0609608
Invasive	-1.56482	-0.229356	0.690547	1.30738	0.205927	-0.823911	-0.0752333	-0.461839	0.917733	1.52286
Noninvasive	-1.10132	-1.14679	0.20499	-0.567343	0.214628	-0.357255	0.104343	0.389705	-0.472906	1.44413
Invasive	-0.279409	0.772354	0.573709	0.307379	0.00205749	-0.257016	-0.475164	-0.0794243	0.177433	1.45494
Invasive	-0.527758	0.562895	0.624052	0.946368	-0.116588	-0.574782	-0.301534	-0.197239	0.671703	0.916844
Noninvasive	-1.02834	1.49588	0.281656	-0.490475	-0.0177219	0.157634	-0.0575293	0.222058	-1.37562	0.653864
Noninvasive	1.29416	-0.305577	0.0614739	-0.29189	0.182382	-0.132362	-0.237655	-0.395525	-0.697505	0.397273
Noninvasive	-2.05464	0.203407	-2.69386	-0.0406475	-0.470549	1.29843	-0.366035	0.547677	-1.31106	-1.07738
Noninvasive	-1.12679	-0.739064	-0.386459	-0.486775	0.0524411	0.0210373	-0.307986	-0.365231	-0.0334667	-1.00364
Noninvasive	-0.965001	-0.0378558	0.277083	-0.484239	-0.0784633	-0.121398	-0.219787	-0.869988	-0.0102937	0.0525926
Noninvasive	-0.851527	1.00953	0.615586	-0.427238	-0.097268	0.0956796	-0.387326	-0.0982415	-0.337986	-0.00219421
Invasive	-0.687303	2.84555	-0.416564	2.41385	1.84826	-1.19046	-0.348706	-0.221437	5.7121	1.70024
Noninvasive	-0.393283	2.10951	0.535705	-0.145135	-0.396928	-0.362851	-0.0637694	-0.0617912	-0.0463694	-0.206885
Invasive	-1.23463	0.0896426	0.683403	1.02946	0.564028	-0.260235	-0.781697	0.432146	1.52894	1.33091
Noninvasive	-1.0631	-0.259147	0.0379555	-0.518152	-0.169962	-0.100902	-0.147268	-0.5849	-0.185682	-1.32398
Invasive	-0.571989	1.20215	-0.14758	4.85489	-0.20366	-1.05659	-0.857842	0.280141	0.978801	0.00606926
Noninvasive	-0.202541	-0.72242	0.251114	-0.591334	0.0610967	-0.0923977	-0.0137687	-0.64746	-0.918025	3.55734
Noninvasive	-0.334359	-1.34156	0.313441	-0.681768	0.375702	-0.338501	-0.0744791	-0.442791	-0.0779539	0.636669
Invasive	-0.495717	3.48293	0.159086	0.189132	0.406767	-1.9468	1.93183	3.15147	1.75572	1.5376
Invasive	-0.535128	-0.52619	0.717041	-0.416641	-0.147299	-0.0707051	-0.319037	4.3421	1.20559	-0.619203
Noninvasive	-0.617705	0.773772	0.415422	2.23332	0.0974385	-0.76089	-0.767752	0.152411	0.000518262	2.20286
Noninvasive	1.11285	-0.525779	-0.605332	-0.699623	0.231844	-1.17871	1.16904	-0.978788	0.13595	0.773854
Noninvasive	-0.75316	1.25292	0.363858	-0.357068	0.316617	0.249214	-0.600183	-0.239654	2.64315	-0.409257
Noninvasive	0.0680005	-1.08997	0.378625	0.687456	-0.221863	0.544436	3.54601	0.506722	1.27511	0.0931278
Noninvasive	-1.1693	-0.524971	-0.149739	-0.545824	-0.369922	0.00216274	-0.133536	0.376515	-0.726135	-0.0445525
Noninvasive	0.631648	-0.908127	0.478016	0.287539	0.065085	-0.787987	0.245321	-0.070451	-0.826904	0.261179
Noninvasive	-2.51653	2.68149	-1.0938	-1.22797	0.314157	1.58076	1.44806	1.53126	-1.83953	0.513759
Noninvasive	-0.577707	3.96285	-0.139646	-1.17856	0.260916	0.225844	0.875738	0.770833	1.87402	2.59555
Invasive	-1.05225	-0.164047	0.730001	-0.372894	-0.0413929	-0.0292211	-0.411023	-0.3614	0.260904	-0.419908
Noninvasive	-0.0944352	1.77995	0.407173	0.430267	0.0980217	-0.562616	-0.273856	1.94824	1.54079	1.5898
Noninvasive	-2.4541	1.52903	-0.275368	-1.08668	0.0498953	0.556974	1.50907	-0.243085	-0.974901	1.87863
Noninvasive	-0.535424	0.10794	0.273419	2.32238	-0.348509	-0.90468	-0.118078	1.31402	2.56579	0.140924
Invasive	-0.645704	0.107457	0.529774	-0.432457	-0.35986	-0.344733	-0.156768	-0.194626	-0.534566	-0.301432
Noninvasive	-0.635205	-0.260874	0.540602	0.400084	0.19565	1.00627	-1.37997	0.346807	2.0515	2.40238
Invasive	-1.31872	1.00523	0.315557	-0.732276	-0.336212	0.155169	0.210762	0.0175761	-0.284077	-0.956899
Invasive	0.395742	-0.321096	0.202277	1.86269	0.199351	1.17874	-0.473698	-0.548397	0.578741	-0.824982
Noninvasive	-1.34138	3.11088	0.361603	-0.308358	0.151604	-0.594991	1.0982	-0.737031	1.91307	0.157333
Invasive	-0.943048	1.31449	0.530449	0.00451824	0.0503587	-0.281473	-0.0125964	-0.436705	2.71861	-1.98338
Noninvasive	-0.881225	0.171742	0.633116	-0.285827	1.24248	-0.228128	-0.0504753	3.16517	0.288757	0.197394
Noninvasive	0.291272	0.55593	0.167352	-0.174574	-0.41592	-0.811218	-0.36113	-0.0736491	-1.36852	-0.332611
Noninvasive	-0.615517	-1.58785	-0.289673	-0.698445	0.105523	-0.100896	-0.0817868	0.122829	0.130044	0.0731057
Noninvasive	-1.13443	2.19777	0.484792	0.19673	-0.118876	-0.816545	0.483954	-0.375075	0.502089	1.12963
Noninvasive	-0.273793	0.256475	0.391498	-0.223064	-0.27404	-1.0296	1.07413	4.84802	4.66019	0.800787
Noninvasive	-1.91266	-0.275968	0.0318094	-0.50184	0.902939	0.702622	-0.397861	-0.176801	-0.675652	-0.492013
Noninvasive	-1.53214	1.38847	0.27942	-0.57913	0.311384	0.381819	0.0749866	0.820064	-0.59265	-0.567739
Noninvasive	-0.586533	-1.47892	-0.981395	-0.164913	-0.0646041	-0.479067	-0.450338	0.500486	-0.532162	-0.254524
Noninvasive	-1.1392	-1.1523	0.844211	0.710108	0.164822	-0.264996	-0.247235	0.369328	1.7356	0.888279
Noninvasive	-0.476641	-0.734056	0.534977	-0.131573	0.0750291	-0.492345	-0.192963	-0.587661	0.00748069	0.005165
Noninvasive	1.12856	-0.411478	0.346794	0.14698	0.0650874	-0.391292	-0.256306	0.0105732	-1.01484	0.513617
Invasive	-0.920349	0.123439	0.655356	1.85829	-0.0847306	-0.933993	-0.555176	0.431252	0.274944	0.872302
Noninvasive	-0.0198045	-0.655305	0.442086	-0.475714	0.110115	0.177345	-0.859038	-0.385314	0.0815243	0.490789
Noninvasive	-1.11362	2.23613	0.478274	-0.364133	-0.0966839	-0.130281	0.209037	-0.156038	-0.857627	0.283424
Noninvasive	-2.2892	-0.471615	-0.10593	-0.611962	0.832993	0.777749	-0.0615075	-0.00393081	-0.430845	-1.39306
Noninvasive	-0.988908	2.8563	0.193174	-0.722317	-0.152032	0.262769	0.317384	0.137033	-0.984996	-0.332293
Invasive	0.000814074	-0.76361	0.381733	1.85551	0.103834	-0.791082	0.559804	-0.594517	-0.527344	-0.123942
Noninvasive	-1.16793	-0.246609	0.622142	0.65856	0.304905	-0.522007	-0.295577	-0.0166929	0.454282	2.65799
Noninvasive	-0.951026	-0.836753	0.775112	-0.14177	0.993981	0.228191	-0.802573	1.35457	1.67572	-0.671643
Noninvasive	-0.099752	0.104543	0.435383	-0.27959	-0.12239	-0.361459	-0.597878	-0.246242	-0.653233	0.251173
Noninvasive	0.569178	-1.16491	0.530824	-0.799761	-0.0245344	0.0589625	0.600769	0.544161	0.755911	0.620972
Noninvasive	-0.939117	0.19441	0.446771	-0.289511	-0.206627	-0.089416	-0.366801	0.893111	-0.502662	-0.250539
Invasive	-0.0778864	3.94605	0.229333	0.839582	-0.147203	-1.12849	0.127254	1.01042	0.463232	1.49327
Noninvasive	-0.565623	1.66693	0.487421	-0.0357378	0.240214	-0.16778	-0.301269	0.78363	0.998498	1.71006
Noninvasive	-1.34202	1.36158	-0.14802	-0.681895	0.479043	0.871335	-0.33787	-0.0679518	-0.277506	-0.339544
Noninvasive	-0.540367	-0.341045	0.57075	1.35513	0.446269	-0.0952765	-0.770364	-0.274936	1.11563	1.25785
Invasive	0.43442	0.351139	0.0446835	1.63264	-0.188243	0.748524	5.96274	-0.230691	-0.960101	-1.66332
Noninvasive	-1.12661	2.11252	0.0533981	-0.723408	-0.509375	-0.00476603	0.583085	-0.275923	-0.697811	-0.52431
Noninvasive	1.27219	0.0388005	-4.40469	0.114364	0.0911694	-1.72631	0.526427	-1.23182	1.21554	1.31376
Invasive	0.589775	0.395119	0.256615	1.87195	0.214492	1.15133	-1.02012	-0.636286	0.33423	-0.579408
Invasive	0.372296	-0.415381	0.36633	0.76311	-0.0267462	1.0469	1.69177	-0.325104	0.706606	0.0804403
Invasive	0.178635	-1.21565	0.219265	-1.07565	0.0618962	-0.490649	0.402264	0.44535	0.476187	1.23574
Invasive	-0.286546	-0.572391	-0.362183	-0.454523	-0.259138	0.115712	-0.633841	2.29215	-1.36892	-0.615345
Invasive	-0.938833	-1.39846	-0.564301	-0.995407	-0.0209456	-0.268674	0.619748	-0.498522	1.81853	-0.183598
Invasive	0.469179	-0.0360756	0.240111	-1.02498	-0.145684	0.0491728	-0.298405	-0.607663	1.05651	-1.34838
Noninvasive	-0.0664001	-0.0814599	0.642131	-0.397541	-0.593567	-0.696834	0.344874	3.47055	0.534182	0.132166
Invasive	-0.187855	-0.711157	0.578671	0.907732	-0.0242629	-0.834781	0.0415239	-0.530287	-0.160984	0.107254
Noninvasive	0.324932	-0.790602	0.397843	0.717245	-0.0257828	-0.477154	1.13736	-0.397817	0.0583589	0.804281
Noninvasive	0.53563	-0.52251	-2.15728	0.00378282	-0.374898	-0.19955	-1.04998	1.2212	-0.745501	-0.436581
Noninvasive	0.413492	0.355155	0.546762	-0.117436	-0.240771	-0.467048	-0.753985	0.299192	-0.99081	-1.04874
Noninvasive	2.32445	0.215571	-0.190069	-0.653593	0.0921825	-0.543555	0.213569	-0.0341321	-0.76836	0.00783569
Noninvasive	1.00265	0.678531	0.336547	-0.8414	-0.0351017	0.526171	-0.704119	-0.716915	0.633456	-0.586057
Noninvasive	0.983666	-1.25018	-2.09818	-0.234692	-0.253154	-0.687266	-0.441322	2.93532	-0.886319	0.857334
Noninvasive	-0.487725	-0.935858	0.225612	2.51528	-0.161644	-2.15494	6.23113	-0.117752	-1.20029	-1.38731
Noninvasive	0.543689	-0.435585	-1.22101	-0.29515	-0.240522	-0.67373	-0.480122	0.0808866	-0.50548	-0.906417
Noninvasive	-1.20174	-1.55066	0.75905	-0.198854	0.139169	-0.463769	0.347719	-0.554088	0.770985	1.48597
Noninvasive	-0.203421	-1.22916	0.438624	0.573857	0.432222	0.0568833	-0.28912	-0.854335	2.15022	-0.431021
Noninvasive	0.709937	1.78115	0.37583	0.491145	-0.31716	-0.186223	-0.737534	-0.425092	-0.125255	-0.719609
Noninvasive	0.653261	-0.452471	-0.0290399	-0.47265	-0.163394	-1.12412	0.200271	-0.345728	-0.31203	-0.445248
Noninvasive	0.159752	0.872551	-0.8862	-0.73536	-0.423652	-0.152516	-0.111264	0.436158	-1.3567	2.96757
Noninvasive	0.603075	1.35643	0.404778	0.24764	-0.370178	-0.445503	-0.447562	-0.706781	-0.15289	-0.704643
Noninvasive	-0.147498	3.40965	0.136883	1.67796	-0.27198	-1.09611	-0.259268	-0.473832	1.41408	1.13902
Noninvasive	0.897265	0.0800399	0.481365	-0.978699	-0.0906838	0.403404	-0.347141	-0.187976	0.566373	-0.247056
Noninvasive	1.11352	0.607873	0.346193	0.266553	-0.0795886	1.10164	-0.474453	-0.627748	0.586974	0.118733
Invasive	0.235943	0.350058	0.176302	-0.33499	-0.329289	-0.633269	-0.203858	-0.628503	-0.562302	-0.650318
Noninvasive	-0.14087	-0.064941	0.554336	0.135755	0.146493	0.11158	-0.540204	-0.726849	2.03709	-1.59935
Noninvasive	1.87547	-0.402838	-0.0326233	-1.33738	-0.158683	0.0690488	0.560422	1.39449	0.813163	0.237434
Noninvasive	-0.0269559	0.162038	0.19124	-0.670225	-0.121501	-0.161592	-0.182242	-0.640025	1.72713	-1.27605
Noninvasive	0.6716	0.460428	0.594984	-0.0952476	-0.138443	0.163661	-0.759055	-0.518133	-0.482655	0.060653
Noninvasive	0.88755	0.848959	0.487199	-0.228902	-0.411719	0.167602	-1.04473	1.16317	-0.695737	-0.315144
Noninvasive	-0.826061	-0.896822	-0.481237	-0.54332	-0.131085	0.193891	-0.526224	0.400729	-0.172972	-1.04695
Noninvasive	0.00437837	-0.498735	-0.351409	-0.289747	-0.300512	-0.777459	-0.286284	-0.0746092	-0.723973	-0.751349
Noninvasive	0.613814	-0.402558	0.0991576	-0.831616	0.0715675	-0.246432	-0.204817	-0.54231	-0.181083	0.704248
Noninvasive	-0.726061	1.60751	-3.01395	-0.256269	-0.278978	0.0418829	0.192689	-1.86811	0.537578	-1.96663
Noninvasive	0.765273	-0.200818	-0.0147101	0.281789	-0.442733	5.79224	-1.96889	1.06128	3.01304	-0.34847
Noninvasive	0.0909728	0.519624	0.179046	3.69322	-0.0936246	-0.62806	-0.677077	-0.435667	-0.327387	-2.14997
Noninvasive	0.0428337	-1.1726	-0.537176	-0.644199	-0.131417	0.700449	-1.16991	3.6797	-1.24788	-0.800598
Noninvasive	-1.13339	0.365203	0.192068	-0.599466	-0.581174	-0.0351732	0.0236319	0.309803	-0.858443	-0.71508
Invasive	-0.352792	-0.246774	0.760754	0.188168	-0.404725	-0.773649	0.136546	1.18807	0.503884	-0.950909
Noninvasive	0.576353	0.076598	-0.266104	-0.686773	-0.34424	-0.215559	-0.652643	0.406268	-0.311569	-1.17945
Noninvasive	0.165497	-0.192521	0.491784	1.66091	-0.0155324	-0.601668	-0.122169	-0.70419	-0.737932	-0.199906
Noninvasive	0.301019	-0.546727	0.550045	0.982103	-0.205858	-0.444254	-0.77927	1.91765	0.0365905	-0.237175
Noninvasive	0.119865	-0.832551	0.106867	3.31765	0.202503	1.02861	-1.23363	0.041064	-0.696481	0.201911
Invasive	1.39817	-0.0962471	0.213754	0.13911	0.209464	2.30665	-0.746954	-0.334916	-1.0273	0.670417
Invasive	1.38251	-0.481008	0.172977	-0.711781	0.25451	0.507831	0.0410041	-0.458777	0.914128	-0.192435
Noninvasive	0.313447	0.56471	-0.72742	-0.888808	-0.207139	0.000950928	-0.332265	-0.82877	0.79364	-1.7301
Noninvasive	-0.627885	1.61728	0.0845439	-0.493436	-0.39416	-0.25793	0.072942	-0.189543	-0.235438	-1.6615
Noninvasive	-0.124363	-0.103749	0.510839	0.098885	-0.244583	-0.594555	-0.43772	-0.600025	-0.523156	-0.274037
Noninvasive	-0.17524	0.177357	0.469871	-0.161097	-0.00587095	0.218158	-0.747532	-0.697722	2.3185	-0.332654
Noninvasive	-0.397917	-0.231409	0.756954	-0.0217965	-0.115265	-0.309927	-0.427365	-0.451364	0.816056	-0.540323
Noninvasive	1.03936	-0.570829	0.456419	-0.393402	-0.0108425	0.0671738	0.219209	0.390195	0.121499	0.224773
Noninvasive	0.469781	-0.600111	0.138206	-0.934295	-0.0714527	-0.0483795	0.0348218	-0.409779	0.57217	0.996433
Noninvasive	0.144606	-0.605376	0.639055	0.190625	0.353322	-0.575774	-0.126366	-0.696661	-0.258122	-0.0297459
Noninvasive	0.530888	-0.341971	0.577445	-0.407078	-0.0153839	0.0220039	-0.272945	-0.264574	0.656701	-0.893267
Noninvasive	-0.553681	-0.583856	0.555883	1.93969	-0.0160952	-0.934175	0.175854	-0.236747	0.140158	0.592209
Noninvasive	-0.470837	1.87575	0.0607494	-0.37124	-0.319634	-0.347794	0.0287563	-0.488262	-0.966426	-0.767699
Noninvasive	1.27065	1.33209	0.358856	-0.182409	-0.384502	0.22579	-0.484913	-0.0878738	0.705693	-0.406915
Noninvasive	0.68097	0.156288	0.621622	-0.350647	0.127354	0.676483	-1.06424	-0.432693	0.629918	-0.305309
Noninvasive	1.15564	0.70751	0.22536	1.07018	-0.00530996	0.607808	-0.129837	-0.867665	-0.42101	-0.509085
Noninvasive	0.807987	-0.955848	0.464316	-0.34927	0.288179	0.255776	-0.714273	0.0288025	0.42802	-0.635921
Noninvasive	1.06652	-0.777137	0.404252	-0.228845	0.0749107	0.0883873	0.280386	0.1221	0.453171	0.0301776
Invasive	-0.686906	-0.467956	0.535725	-0.414899	-0.301919	-0.513666	0.109358	-0.274168	0.160211	0.188644
Noninvasive	-1.05798	-0.206471	-0.019277	-0.579059	0.144321	0.31667	-0.408123	-0.300974	0.0327355	0.304497
Noninvasive	-0.0354191	-0.442359	0.426807	-0.661037	-0.182094	-0.382017	-0.125017	-0.164742	0.100993	-0.587512
Noninvasive	-1.25673	0.567485	0.31699	-0.76777	-0.512242	-0.0673618	0.287643	-0.190557	0.701313	0.4347
Noninvasive	-0.663664	-0.126704	0.732559	-0.259484	-0.208514	-0.477051	-0.0105563	-0.566473	-0.19707	0.0543127
Noninvasive	-1.31303	1.14684	0.149576	-0.68676	-0.0826482	0.166619	0.231362	-0.551707	-0.753509	-0.626972
Noninvasive	0.679329	-1.03728	0.575762	-0.165707	0.21793	1.29898	-1.05879	0.464149	0.216366	1.42116
Invasive	-0.727595	-1.10932	0.49274	-0.623501	0.415994	0.731973	-0.558317	-0.867543	2.64355	0.886327
Invasive	-0.0290882	-1.11258	0.652082	-0.111443	-0.322282	-1.22913	1.54864	0.540435	0.304761	-0.38633
Noninvasive	0.340625	-0.415455	0.464067	1.14449	0.00633751	-0.817643	0.127654	-0.500509	-0.761951	-0.394466
Noninvasive	0.271434	-0.330746	0.171526	2.44215	-0.264558	0.623477	2.00828	0.413207	-0.291104	-1.37713
Noninvasive	-2.16335	0.0101429	-1.60119	-0.557623	-0.491687	0.943017	0.477183	0.501957	-0.623982	-0.227014
Invasive	0.601615	-0.455391	0.243179	1.15067	0.229814	0.488693	-0.509261	-0.66347	-0.951726	1.69285
Noninvasive	0.720324	-0.986132	0.629933	-0.485199	0.10927	1.36035	-0.962575	2.01851	2.65506	-0.949
Noninvasive	-1.16093	1.20322	0.173076	-0.782844	-0.441154	-0.0156507	0.462725	-0.540495	-0.133968	-0.40093
Noninvasive	2.29265	0.830824	0.108937	-1.12093	0.0329366	3.78645	0.88825	0.078699	0.859519	-0.642985
Noninvasive	1.24757	0.337466	0.376151	-0.545277	-0.203125	0.64831	-0.701486	-0.0746325	-0.0748215	1.42968
Invasive	-0.138171	-0.151392	0.6384	-0.160965	-0.0485328	-0.52954	0.118908	-0.930205	0.223689	-0.400832
Noninvasive	0.409163	-0.158481	0.28373	1.08125	0.14994	2.4248	-0.803521	-0.492949	-0.242789	0.616161
Noninvasive	0.321444	4.24469	0.258441	-0.0814279	-0.794592	-0.795791	0.355482	-0.21053	0.611738	-1.10358
Noninvasive	-0.00206155	0.542948	0.671651	0.496396	-0.247742	-0.519789	-0.438162	-0.155549	0.137885	-0.83635
Noninvasive	-0.498008	-0.475703	0.468777	2.68675	0.166615	-0.889983	-0.769824	-0.465925	-0.662939	-0.213854
Noninvasive	0.305546	-0.237753	0.23387	-0.502657	-0.364119	-0.274043	-0.761385	0.975311	-0.865199	-0.796593
Invasive	-0.168638	0.186813	-0.368016	-0.347509	-0.284519	-0.543537	-0.223725	-0.560403	-1.02282	-0.683873
Noninvasive	0.850862	1.35169	0.366082	-0.381341	-0.427788	1.14115	-0.850163	0.478684	1.87589	0.97323
Noninvasive	-0.0284912	0.847609	0.664731	0.536001	-0.13898	0.0874848	-1.00208	-0.249571	-0.402546	1.47731
Noninvasive	-0.32443	0.28222	0.694366	-0.130875	0.139667	-0.0688933	-0.854319	-0.385908	-0.216582	-0.195543
Noninvasive	0.730426	-0.428174	0.470721	0.805279	-0.0587302	0.377267	0.00679586	-0.0420786	-0.37035	0.119847
Noninvasive	-0.109989	-0.438812	0.0669332	-0.97692	0.0896897	-0.00657099	-0.133513	-0.815123	0.143769	-0.442204
Noninvasive	0.870234	-0.849287	0.561483	-0.16016	-0.178687	0.0124751	-0.540576	1.49899	0.0389225	-0.173196
Noninvasive	0.252954	-0.280796	0.308063	-0.338851	0.556076	0.246514	-0.812225	-0.999948	-0.914863	1.95516
Invasive	0.869891	-0.26394	0.2781	1.90461	-0.705247	-0.31265	1.38096	3.25221	0.41005	-1.10991
Noninvasive	-0.238055	1.70542	0.570163	0.277624	-0.456853	-0.136477	-0.730277	0.0146468	1.27054	-1.3429
Invasive	0.0965253	-1.0715	0.294326	-0.228196	0.0892385	-0.952783	0.191729	-0.435673	-0.489976	0.446756
Noninvasive	-1.66365	-1.95086	-0.526584	-0.849159	1.53674	0.422038	0.223232	-1.62906	-0.0560404	1.11546
Noninvasive	-0.678236	0.0685741	0.62921	-0.270162	-0.355582	-0.607267	0.113561	-0.394673	-0.39686	-0.558181
Noninvasive	-0.628403	-0.121861	-1.66169	-0.0577512	-0.717882	0.22833	-0.706965	1.25374	-1.26975	-1.01098
Invasive	-0.0248055	1.88604e-05	0.0753093	3.50712	-0.0578328	1.16877	-1.04375	-0.314756	-1.12428	0.524941
Noninvasive	0.759847	-0.102289	0.527223	0.553161	0.135339	0.841008	-1.19896	-0.354625	-0.164314	0.435104
Invasive	-0.582896	-1.55029	0.800405	0.00320485	-0.229055	-0.902477	0.366348	1.80917	0.470161	0.300389
Noninvasive	1.1039	-0.410076	0.60551	-0.128176	-0.249839	0.429653	-1.01501	1.24887	-0.343935	0.491391
Noninvasive	0.91746	-0.289342	-0.168329	-0.683812	0.0892432	-1.31522	1.07497	-1.04234	0.396245	-0.00510679
Noninvasive	0.175247	-0.206895	0.630246	-0.0906545	-0.137413	-0.348212	-0.189068	-0.654267	-0.257613	-0.376225
Noninvasive	-0.390867	-0.482715	0.319306	-0.635733	-0.500878	-0.393332	0.114589	2.12211	-0.30908	-0.489249
Noninvasive	2.34337	0.470665	-0.187766	-0.8046	0.293814	2.78697	-0.239386	-0.599163	-0.408659	0.730284
Noninvasive	0.33894	-0.214344	0.465365	-0.105657	-0.177488	0.271729	-0.85359	0.281258	0.997744	-0.846454
Noninvasive	-0.721397	-0.446959	-0.314881	-0.507276	-0.392328	0.358179	-0.802891	0.766605	-0.873188	-1.1031
Noninvasive	0.0818777	-0.219188	0.209377	-0.616416	-0.113378	-0.408729	-0.18473	-0.422262	-0.596988	0.633965
Noninvasive	2.34113	0.168215	-1.87086	-0.953538	0.456838	-0.929091	0.215247	-1.13764	0.690879	0.225346
Noninvasive	-0.945097	-0.254209	0.637654	-0.346098	-0.321148	-0.537691	0.186657	-0.325933	0.335572	0.0210752
Invasive	0.0335353	-0.66922	0.63719	-0.0709191	-0.0842108	-0.621684	-0.113233	-0.211294	0.189035	-0.747465
Noninvasive	0.49191	1.04241	0.0798979	-0.471752	-0.516783	-0.651813	-0.254268	-0.529279	-0.958331	-1.43665
Noninvasive	-0.668083	-0.501695	0.794943	-0.365392	0.190325	-0.0769558	-0.426466	-0.319652	-0.226939	0.659375
Invasive	-1.48601	-1.111	0.819757	0.242457	-0.127742	-0.520063	0.332723	0.701251	1.74805	0.688708
Noninvasive	-0.651848	2.52364	0.380242	-0.452461	-0.614331	-0.420979	0.432499	-0.0840797	-0.161208	0.370651
Noninvasive	0.477158	-0.469107	0.25392	0.409123	0.154264	0.52072	0.435761	-0.819014	0.12291	1.53351
Invasive	1.4896	0.294496	0.163794	-0.730677	0.17834	0.362224	-0.434547	-0.713226	-0.342357	0.221877
Invasive	1.00363	-0.180567	0.278135	0.41841	0.0794588	-0.606047	0.649956	-0.615822	-0.41417	-0.349457
Noninvasive	1.53036	0.352791	0.299143	-0.509859	0.0094627	1.91574	-0.321095	-0.273619	-0.170806	0.742647
Invasive	-0.445363	0.437049	0.670702	0.663023	-0.266235	-0.783681	-0.160821	-0.15772	0.610322	-0.431665
Noninvasive	-0.900302	0.651998	0.523431	-0.564533	-0.390876	0.0243137	-0.133694	-0.365647	-0.254964	0.327344
Invasive	-0.315417	-0.935514	0.557385	0.192915	-0.319921	-0.53666	0.257748	1.05176	2.18008	-0.797044
Noninvasive	-0.696932	-1.17835	0.466344	-0.484064	-0.077639	-0.219378	-0.331286	1.1167	-0.254846	-0.470667
Noninvasive	-1.23448	-0.938125	-0.955968	-0.490092	-0.0947997	0.408814	-0.363156	-0.268204	-0.272125	-0.56624
Noninvasive	-0.143092	-0.724052	0.294465	-0.589533	-0.120584	-0.273731	-0.372442	-0.191458	-0.0486512	-0.34509
Noninvasive	0.678664	-0.372253	0.615541	-0.189258	0.280593	0.753931	-0.979074	-0.427284	-0.116552	0.264963
Noninvasive	1.33917	0.252353	0.289066	-0.267765	-0.157435	1.19026	-0.323081	-0.185899	-0.496055	1.73508
Noninvasive	0.0108666	-0.492687	-0.0769172	4.22363	0.0984387	-0.0460034	1.69105	-0.278635	-2.61024	-0.572992
Noninvasive	1.33717	0.250963	-0.880605	-0.383376	-0.122584	-1.52907	0.334703	-0.681166	-0.00753086	-1.52245
Noninvasive	0.995327	-0.215281	0.324353	-0.155524	-0.0176491	-0.616773	-0.118565	-0.512487	-0.804348	-0.0848515
Invasive	0.136103	-0.458419	0.502089	0.825396	-0.195974	-0.374832	-0.0428035	-0.450622	-0.540621	2.07987
Invasive	1.21077	0.307285	0.0952729	-2.34912	-0.490216	3.97491	6.64676	0.437463	2.50902	0.274346
Invasive	0.774384	-0.511521	-1.84809	-0.518308	-0.0229742	-0.566681	-0.25418	-0.615089	1.2474	-0.990259
Noninvasive	0.209747	0.629186	0.248987	-0.532872	-0.378982	-0.279801	-0.515059	-0.258203	-1.06844	-0.808183
Invasive	0.519369	-0.633914	0.161113	-0.679827	0.15006	-0.238952	-0.240008	-0.777145	-0.194552	0.546616
Invasive	0.549789	-0.777867	0.518352	0.0887656	0.278478	1.17541	-0.319288	-0.297425	0.719955	1.1058
Noninvasive	-0.172503	-0.847234	-0.7461	-0.719973	0.158425	-0.38024	0.0384791	-0.982873	0.818652	-1.06192
Noninvasive	0.0543261	-0.702008	0.328888	2.8137	-0.318593	-0.910322	0.442045	1.56621	0.361626	-0.728129
Noninvasive	-0.153115	0.231031	0.224117	-0.544736	-0.409414	-0.443818	-0.187581	-0.542693	-0.189308	-1.01114
Noninvasive	0.27297	-0.199369	0.241731	-0.655947	-0.208507	-0.411289	-0.226916	-0.492281	-0.362607	0.41632
Noninvasive	-0.0186184	-0.236876	-0.653417	-0.454826	-0.122019	-0.0932527	-0.64781	-0.103266	-0.560911	-0.778633
Noninvasive	1.24601	0.583266	-4.67086	0.761682	-0.36972	-0.992018	-0.816712	-0.456332	0.219035	0.157848
Noninvasive	-1.89406	-0.490115	-0.267694	-0.586924	0.180318	0.43687	-0.00270717	-0.574669	-0.640368	0.0782428
Invasive	-0.00496996	-0.161151	0.188464	-0.511948	-0.180722	-0.485971	-0.22343	-0.526392	-0.265805	-1.04296
Noninvasive	-0.0882587	-0.610531	-1.2053	-0.269397	-0.0948296	-0.517036	-0.403516	-0.460149	-0.375796	-0.321999
Noninvasive	1.52913	0.46323	-0.188634	0.933863	0.0933511	2.83586	1.76057	-0.348339	-1.87495	-0.874581
Noninvasive	0.353703	-0.796329	0.199936	-0.150378	0.0621164	2.55815	3.38007	-0.563456	0.134731	1.67325
Noninvasive	-0.168801	-0.635841	0.379221	-0.0732939	-0.261341	-0.360252	-0.118547	0.209069	1.53876	-0.363863
Noninvasive	1.82747	-0.389628	-0.852637	-0.368732	-0.110768	-0.822776	-0.809258	1.19002	-1.31875	0.263713
Noninvasive	1.9273	0.642924	-0.238001	0.562184	0.271923	0.123172	0.471952	-0.928821	-0.979913	-0.76415
Noninvasive	2.0141	0.395804	0.118458	-0.384146	-0.0597155	1.27232	1.05786	0.305351	-0.907224	0.324082
Noninvasive	-0.172204	-1.53536	0.579512	-0.374128	0.0828315	-0.795941	1.38133	-0.178842	0.330073	1.43737
Noninvasive	-0.597853	1.41012	0.50859	-0.246647	-0.283077	-0.0536491	-0.526242	-0.145265	-0.447258	-1.06761
Noninvasive	0.732197	-0.47863	0.168521	-0.46745	0.0197986	-0.784407	0.572476	-0.560373	0.422844	-0.30607
Noninvasive	-0.625297	1.14776	-1.08499	-0.760004	-0.418641	-0.0685409	0.204445	-1.11033	0.716109	-2.4672
Noninvasive	0.621047	-0.324823	0.0461646	-0.660731	-0.117676	-0.614899	-0.336021	-0.0601573	-0.327468	-0.647458
Noninvasive	0.659778	-0.198496	0.186214	0.998399	-0.158094	1.96397	0.489406	0.253437	1.25106	-0.96906
Noninvasive	0.861645	0.413661	0.405413	1.45315	-0.0984781	-0.136444	-0.566562	-0.287111	-0.960842	-0.92076
Noninvasive	1.30225	-0.555196	0.432714	-0.174796	-0.0523333	-0.253633	-0.22137	1.12805	-0.272715	-0.394474
Noninvasive	1.9341	0.24548	-0.195115	-0.677955	-0.145462	-0.527159	-0.274632	0.320076	-0.852584	0.0306647
Invasive	-0.346268	-0.615984	0.594018	0.279423	-0.068994	-0.858474	-0.103405	-0.43402	-0.180462	-0.690561
Noninvasive	-0.845357	-1.3635	0.44046	-0.629544	0.356983	-0.271183	0.312322	-1.26979	0.462798	0.647339
Noninvasive	-0.462235	2.94345	0.0397112	-0.708645	-0.447873	-0.497091	0.963361	2.25533	0.144953	-0.97856
Noninvasive	-0.446896	-0.996906	-0.416116	5.08917	0.491187	2.8507	-1.69775	-0.712844	-2.99454	2.87686
Noninvasive	-2.01102	-0.251129	-0.271954	-0.709436	0.0150292	0.128178	0.651516	-1.05115	-0.536989	0.675109
Noninvasive	0.747833	0.707521	-0.669	-0.824408	-0.785885	-0.0230329	0.282548	8.06482	-1.98502	-0.495408
Noninvasive	-2.71009	-1.38986	-0.465437	-0.746816	0.270607	0.868719	0.240245	-0.472776	0.33653	-0.13159
Noninvasive	0.383347	-0.369133	0.326958	1.18658	-0.153305	-1.45266	5.15094	-0.00606379	-1.00786	-0.336573
Noninvasive	0.736808	-0.497817	-0.0242121	-1.00512	-0.0160434	-0.413285	0.131526	-0.575201	0.388156	0.528886
Noninvasive	0.228552	0.551314	0.493624	1.84249	-0.19667	-0.440954	-0.83072	0.0316838	-0.456382	-0.673184
Noninvasive	1.01365	-0.31876	0.137613	0.337898	-0.0432173	-1.23489	0.420915	-0.279871	-0.818736	-0.60929
Noninvasive	0.00707977	0.310875	0.651761	0.532195	-0.163953	-0.627593	-0.406585	-0.626722	-0.671289	0.428436
Noninvasive	0.266249	1.23473	0.513622	0.666089	-0.11417	0.287866	-0.933243	-0.724294	0.580376	-0.45795
Noninvasive	0.440613	-0.254025	0.0022812	-1.10875	-0.108602	0.160992	-0.297893	-0.378975	1.63218	-0.201678
Noninvasive	0.287428	-0.547874	0.623628	-0.241307	0.0527878	-0.0623171	-0.23911	-0.655317	-0.386377	0.813591
Noninvasive	0.50067	-0.507801	0.0119735	1.89471	0.268254	2.1365	0.0675739	-0.129401	-0.0912876	-1.16131
Invasive	0.306329	-0.748139	0.496021	-0.219702	-0.167954	-0.683293	0.165536	0.137531	0.801205	-0.850477
Noninvasive	1.30156	-0.609848	0.161838	-0.375531	0.0654049	-1.10159	3.13163	0.221365	-0.305387	0.3763
Noninvasive	-2.07963	-0.927381	-1.52193	-0.646453	-0.408296	0.415179	0.686676	0.248592	-0.644199	1.76087
Invasive	-0.817678	-0.300898	-1.39592	-0.264726	-0.417889	-0.147661	-0.222859	-0.234529	-0.344256	-1.38492
Noninvasive	-0.423937	-1.6289	-0.252517	-0.533719	-0.4479	-0.36947	-0.100952	3.74509	-0.798598	-0.0896159
Noninvasive	-0.101025	-0.993307	0.534924	1.33589	0.00704872	-0.912099	0.758026	0.167075	0.110122	0.0861045
Noninvasive	-1.0622	-0.984129	0.795956	1.10457	0.0422547	-0.935068	-0.163275	-0.0785077	0.196829	0.313908
Noninvasive	-0.984706	0.681064	0.49424	-0.518802	-0.288679	0.0377546	-0.123454	-0.0119954	-0.79482	0.87321
Noninvasive	0.127552	0.382638	-0.0803948	-0.462078	-0.520444	-0.728322	-0.145207	0.228469	-0.792297	-0.0226956
Noninvasive	0.883707	1.09034	0.531742	-0.0367217	-0.278638	0.215814	-1.09122	2.59057	-0.444195	0.219321
Noninvasive	0.646187	-0.0348809	0.440259	0.301883	0.190868	0.443049	-1.00756	-0.183878	-0.38175	0.598195
Noninvasive	0.444343	-0.035531	0.567958	0.541721	-0.107891	-0.466659	0.0905795	-0.647612	-0.423493	0.00530266
Invasive	-0.0847833	-0.644951	0.472433	-0.456124	-0.262235	-0.322618	-0.398909	0.376643	0.0615914	-1.11609
Noninvasive	-0.879023	-0.64939	-0.98281	-0.443825	-0.195484	0.0611144	-0.277434	-0.4413	-0.347919	-0.142728
Invasive	-0.0485955	-0.819479	0.614552	0.188211	-0.0202354	0.310219	-0.577161	0.821488	1.00295	0.921465
Invasive	-0.342955	-0.239138	0.506358	1.41272	0.15521	-0.654007	-0.249821	-0.906138	-0.239795	-0.0793778
Noninvasive	-0.487827	0.684403	0.342371	-0.47379	-0.320239	-0.425801	-0.00212487	-0.728483	-0.804821	0.824534
Invasive	1.22531	-0.361536	0.54313	-0.348789	-0.100506	0.559388	-0.65487	1.08746	-0.138552	-0.207182
Noninvasive	-0.227702	0.493382	-0.0767436	-0.595611	-0.606191	-0.261464	-0.215368	0.0743836	-0.607873	-1.64702
Noninvasive	0.152001	-0.390858	0.502963	-0.488203	-0.395877	-0.595746	-0.106686	0.23075	-0.441876	-0.338782
Noninvasive	1.82858	0.653609	0.0490038	-0.0117442	0.0446195	2.59678	-0.121491	-0.515023	-0.362592	0.0543373
Invasive	-0.473718	-0.430602	-0.212621	-0.665597	0.0076571	-0.556752	0.173293	-1.13939	0.3243	-0.201232
Noninvasive	-0.338141	-0.277744	0.271257	-0.659486	0.108505	-0.157881	-0.113322	-1.05993	-0.123644	0.0629131
Noninvasive	0.545916	-0.71353	0.0149101	-0.687216	0.0888396	-0.775521	0.320122	-0.69743	0.350383	-0.341244
Invasive	-0.580466	-0.0078001	0.670967	0.482425	-0.430166	-0.768508	-0.132127	-0.168311	-0.425376	0.536455
Noninvasive	0.350257	-0.871722	0.434628	-0.35559	0.42083	0.8986	-1.47547	-1.12463	-0.634268	2.91728
Noninvasive	0.340282	0.33282	0.675236	0.186861	-0.15673	-0.389162	-0.633634	-0.362011	-0.503656	-0.707119
Noninvasive	0.0803229	0.873036	0.438248	0.122833	-0.218599	0.0540646	-0.414114	-0.731347	0.385549	0.610019
Noninvasive	0.436745	0.110631	0.480921	-0.636846	-0.254509	-0.445053	0.0438572	-0.681674	-0.477827	0.812795
Noninvasive	1.78336	-0.660537	-0.770401	-1.02365	0.300384	-1.47458	2.04117	-0.333372	-0.126052	1.35263
Noninvasive	1.62283	1.45595	-4.02396	0.25444	-0.220744	-1.41537	-0.314635	-1.3403	0.539314	-1.41908
Invasive	1.62955	-0.349054	0.276194	-0.156897	0.0874599	2.19788	-0.472729	0.605655	-0.541249	-0.190755
Noninvasive	0.16606	-0.89305	-0.394394	-0.55095	-0.0964704	-0.448506	-0.31241	0.44831	-0.578047	-0.289014
Noninvasive	0.196945	-0.817636	0.663054	-0.0471449	-0.126423	-0.455875	-0.235947	0.712675	-0.0280055	0.101979
Noninvasive	-2.89129	-2.50176	-3.38156	0.0615628	1.42198	1.66139	-0.167217	-0.315454	1.30741	-0.943862
Noninvasive	-0.775128	-0.894769	0.894296	0.359018	-0.0427653	-0.789763	-0.0338509	-0.00713959	-0.170127	-0.319534
Invasive	-0.809352	-0.791285	0.408402	-0.624536	0.142993	-0.171017	0.0298466	-1.03247	1.56324	-0.184823
Noninvasive	-0.418693	-1.09758	-0.306752	-1.01647	0.405654	0.356326	-0.129395	-0.607521	1.08202	-0.270744
Invasive	1.1733	0.135305	0.129843	0.371607	0.0410523	1.08548	2.01468	-0.522378	-0.355518	-0.490465
Noninvasive	-0.031726	0.976256	0.596184	0.933105	-0.0778781	-0.262985	-0.787545	-0.490936	1.01481	-0.964427
Noninvasive	0.0694174	-0.599129	-0.168899	-0.74573	-0.0398463	-0.217635	-0.409828	-0.356943	0.521185	-1.31117
Noninvasive	1.30347	-0.127202	0.378625	-0.0140691	0.0217939	0.589614	-0.0634635	0.0385347	0.153485	-0.706176
Noninvasive	0.122175	1.42926	0.310624	0.915431	0.126584	1.26218	-1.60558	-0.560414	2.33191	-0.0539864
Noninvasive	-0.513785	-0.255536	0.19232	-0.464504	-0.327592	-0.159885	-0.518127	0.320187	-0.994733	-0.0483404
Noninvasive	-0.734961	-0.749745	0.760277	-0.295018	-0.162342	-0.0446635	-0.301919	0.478807	1.36081	1.21146
Noninvasive	0.864347	0.298932	0.449726	-0.706624	-0.0753631	0.210658	-0.17907	-0.449878	0.587584	0.385023
Invasive	0.200718	-0.209453	-0.628571	-0.672279	0.113634	-0.582274	-0.0088489	-0.711905	-1.11139	1.50794
Noninvasive	-0.76479	-0.386476	-0.313101	-0.703572	-0.295076	0.0558755	-0.233864	-0.184442	-0.596854	-0.143518
Noninvasive	-0.588623	-0.548837	0.695051	0.0122676	0.134435	-0.375472	-0.147276	-0.726799	-0.158417	1.08502
Noninvasive	0.500809	-0.269249	0.351343	1.21899	-0.40906	-0.0751617	1.43842	0.833057	0.252384	-0.21156
Noninvasive	1.29142	-1.41584	-0.796703	-1.10967	0.166935	-1.52196	2.25751	0.406553	-0.194236	2.92343
Invasive	0.739265	-0.129949	0.402596	-0.365874	0.127458	0.0796117	-0.62269	-0.529412	-0.180299	-0.16229
Noninvasive	0.882971	-0.464007	0.120001	0.0196668	0.20837	0.303105	3.60638	-0.480475	1.18291	-1.80553
Noninvasive	0.31558	-0.66403	0.394777	-0.444841	0.163087	0.234883	-0.793627	-0.347004	1.39732	-1.12131
Noninvasive	0.253617	-0.323204	-0.0552793	-0.524332	-0.189104	-0.567373	-0.216933	-0.387484	-0.287683	-0.83619
Noninvasive	-1.13637	-0.353453	-0.415527	1.43668	-0.787562	8.86789	2.43026	0.182473	2.34262	-1.47935
Noninvasive	-0.104863	2.34998	0.335487	-0.362729	-0.4373	-0.285758	-0.177052	-0.462515	-0.920027	-0.283763
Noninvasive	-1.58464	-1.42655	-0.540238	-0.675642	0.446535	0.152325	0.128455	-1.2111	0.166517	0.0267117
Invasive	-0.422996	-0.00571234	0.732059	1.02581	0.0139531	-0.625173	-0.622478	-0.382125	-0.351496	0.342616
Invasive	-0.399459	-0.218187	0.623327	-0.541119	-0.290547	-0.190367	-0.0582273	-0.114797	0.189498	-0.256281
Noninvasive	1.23522	-0.444593	0.21485	-1.13759	0.401932	0.580597	0.259116	-0.926756	0.784839	-0.075592
Noninvasive	0.591996	-0.659039	0.568515	0.529519	0.0512117	0.163645	-0.149344	0.0765234	-0.116186	-0.296873
Noninvasive	1.23051	0.0668293	0.377146	-0.645371	0.0419983	0.0783443	-0.599166	-0.352624	-0.77227	0.408813
Noninvasive	-0.452901	0.239593	-1.87191	-0.185104	-0.370486	-0.221889	-0.350251	-0.977482	0.0100534	-2.04062
Noninvasive	1.21813	-0.923711	0.3179	-0.650097	0.00523688	-0.130728	-0.0365705	0.947195	-0.448193	1.19332
Noninvasive	0.695961	0.137462	0.154222	-0.510018	-0.133174	-0.459286	-0.513469	-0.363509	-0.557665	-0.635438
Noninvasive	2.15226	0.211538	-0.559665	-0.93514	0.0969892	-0.358288	-0.344476	-0.240546	-0.772326	0.559303
Noninvasive	0.419963	1.82576	0.340497	-0.411321	-0.316814	0.0563524	-0.736811	0.363988	-0.433757	-1.10889
Noninvasive	1.3422	0.0275504	0.116939	-0.90964	0.0164065	-0.196299	-0.228457	-0.280959	-0.474967	-0.363831
Noninvasive	1.15222	-0.32206	0.137887	-0.758873	0.0671727	-0.215906	0.0428618	-0.380284	0.509826	-0.281866
Invasive	0.410132	0.183539	0.243738	-0.050895	-0.193082	-0.973482	-0.1046	-0.691061	-0.618006	-0.560214
Noninvasive	2.98763	0.448612	-0.819317	-1.76919	0.40996	-1.18247	3.38569	-0.287877	-0.882017	3.02088
Invasive	0.364321	2.06472	0.343922	0.237383	-0.201562	-0.0999985	-0.759277	-0.476877	-0.190536	0.820049
Noninvasive	1.10791	0.0256832	0.307189	0.722516	-0.150944	0.580469	0.224477	-0.0412691	-0.590422	0.431858
Noninvasive	-0.690316	-1.1485	-0.434004	-0.57296	-0.112025	-0.304011	-0.0691731	-0.0816716	-0.155277	-0.496992
Noninvasive	-1.10279	-0.207015	-2.90001	0.26158	-0.340324	0.575007	-0.84335	-0.00802922	-0.0574833	-1.79856
Noninvasive	-0.513816	0.136081	-0.584665	5.99262	-0.060295	1.93542	1.81778	-0.700586	-1.90726	-2.0454
Noninvasive	-0.286399	-0.651161	-1.79145	0.0513377	-0.34028	-0.333649	-0.647541	0.895016	-0.797572	-0.808311
Invasive	-0.20544	0.54366	0.679373	0.638962	-0.136386	-0.215303	-0.568043	-0.471058	0.366869	-0.651591
Noninvasive	1.86384	-0.054775	-1.47495	-0.600744	0.221994	-1.35823	0.195034	-0.922556	-0.167005	0.493957
Invasive	0.161291	-1.44064	0.279598	-0.266941	0.428274	0.178336	1.67863	-0.879322	1.22534	1.25907
Invasive	-1.20994	-0.493168	0.631358	-0.373908	0.0681017	-0.164843	-0.131585	-0.244609	-0.273072	0.810045
Noninvasive	0.0142999	-1.23463	-2.9575	0.128554	-0.298104	0.326421	-0.94375	3.18187	-0.752957	-0.505238
Noninvasive	-3.98068	-0.460296	-2.41443	-0.884332	0.204067	2.41181	1.0464	-0.540792	-1.47292	1.72664
Noninvasive	-1.23716	-1.61399	0.152389	-0.826973	0.548552	0.264536	-0.146413	-1.14582	0.592854	0.42906
Noninvasive	1.18453	-0.351885	0.256664	-0.223343	0.247515	0.751865	-0.264249	-0.456765	-0.666888	1.08123
Noninvasive	-1.21548	0.787366	-0.341246	-0.651219	-0.320626	0.155252	0.148941	-0.640643	-1.1827	0.49631
Noninvasive	1.05637	-0.0291289	-0.436559	-0.502784	-0.373929	-0.537102	-0.560361	0.710589	-0.777489	-0.956216
Noninvasive	0.80357	-0.430705	-0.730865	-0.355879	0.0606086	-1.28891	0.0979098	-0.512958	-0.00238348	-0.605227
Noninvasive	-0.684748	0.722592	0.560771	1.39216	-0.165588	-0.933693	-0.293243	0.895214	0.860896	0.376521
Noninvasive	0.701299	-1.09953	-1.4814	-0.430366	-0.00809883	-0.485056	-0.255425	1.67088	-0.78315	0.268396
Invasive	-0.656035	-1.32694	0.537378	1.94278	0.0531197	-0.980539	0.147563	0.0694516	-0.104633	1.29552
Noninvasive	1.2659	0.175769	0.0223469	-0.214014	-0.399919	-0.800562	-0.39499	1.16781	-0.87412	-0.486708
Noninvasive	-1.38145	0.218718	-0.886471	-0.707484	-0.438998	-0.0478569	0.544827	-0.851351	0.513533	-1.15342
Noninvasive	0.279193	0.0549592	0.685503	-0.218064	-0.157183	-0.151471	-0.35495	-0.487763	-0.255808	-0.0733988
Noninvasive	2.09763	0.85506	-0.00291217	-0.918946	0.126264	2.82014	-0.611771	-0.745045	-0.68888	1.36457
Noninvasive	-0.795939	0.509178	0.58206	-0.444753	-0.251202	-0.218244	-0.0597312	-0.227361	0.00220844	-0.461458
Noninvasive	-0.361717	-1.62049	-1.00166	-0.740023	0.428895	-0.632377	0.484867	-0.820116	0.727219	0.196358
Invasive	0.100999	1.24282	0.509801	1.00611	-0.354377	-0.177892	-1.06116	-0.112152	0.145403	0.903316
Noninvasive	1.45095	0.279253	0.0183569	0.6517	0.164237	1.50352	-0.640944	-0.730789	-1.38184	0.758592
Noninvasive	-2.55547	4.73443	-1.68734	-1.89801	0.00869608	1.58288	3.16974	1.05582	-3.11197	3.34606
Noninvasive	-0.862123	-0.265791	0.349699	-0.586722	-0.215955	-0.0657396	-0.234059	-0.325539	-0.557248	0.717697
Noninvasive	0.877036	0.320491	0.341402	0.559956	-0.0749032	0.510711	-0.805666	-0.362229	-0.652943	0.605923
Noninvasive	-0.504647	-0.122168	0.795695	0.0961787	-0.210399	-0.582714	-0.359939	-0.259934	-0.462963	0.0987803
Noninvasive	0.357006	-0.384252	0.488411	-0.100225	0.0113574	-0.509584	0.032762	-0.835954	-0.170816	-0.427157
Invasive	-2.63468	-0.643409	-0.627759	-0.492176	2.9689	1.69038	-0.194792	1.47133	-1.88497	-0.360032
Noninvasive	-0.2191	-0.347684	-0.255923	-1.13331	0.192988	0.438998	-0.306676	-1.2354	0.680687	-0.282562
Noninvasive	-3.01536	-0.802865	-2.16528	-0.528431	0.286936	1.5855	0.204295	-0.337176	0.0844077	-0.0839507
Noninvasive	1.15282	0.0216458	0.595027	-0.246725	-0.428899	0.339964	-0.822508	2.54286	-0.330987	-0.176093
Noninvasive	0.144054	0.887095	0.186854	-0.453692	-0.373937	-0.297537	-0.448494	-0.343141	-0.936645	-0.322378
Noninvasive	0.167486	0.213317	0.0230246	2.26669	0.0733391	2.86059	-0.173135	-0.882958	-0.50917	0.353677
Noninvasive	-0.757021	0.394614	0.73474	-0.0215707	0.209135	0.0332106	-0.721872	-0.600314	0.278983	0.664405
Noninvasive	0.716018	0.178178	0.391741	-0.649716	-0.159733	-0.127057	-0.388729	-0.23306	-0.0621927	-0.549747
Noninvasive	-0.96315	1.07485	-0.908239	-0.640209	-0.57109	0.245886	0.145673	-0.259524	-0.0737966	-1.77173
Noninvasive	1.59188	0.734931	0.368262	-0.58647	-0.132874	1.21215	-0.848102	0.00777685	0.351991	0.275948
Invasive	-0.372633	-0.215769	0.471254	2.49693	-0.029	-1.17616	-0.0633881	-0.541808	-0.326306	-1.08939
Noninvasive	1.28017	-0.108928	0.0812433	-0.526843	-0.152717	-0.630063	-0.542683	0.368038	-0.918297	-0.759995
Noninvasive	-1.35683	0.133715	-0.75138	-0.5865	-0.411281	0.0772294	0.288878	-0.548401	0.0371408	-0.635969
Noninvasive	-1.34185	-0.234746	0.207136	-0.593396	0.0512669	0.12648	-0.151856	-0.32329	-0.165943	-0.855957
Noninvasive	1.0422	1.99195	-0.391004	-0.0815641	18.6835	-0.85022	0.303978	1.10359	-0.708536	-1.94099
Invasive	0.0381256	2.43861	0.529705	0.159984	-0.410517	-0.417873	-0.383236	-0.535005	-0.0288081	-0.624708
Noninvasive	-0.263309	-0.410353	0.28982	-0.741639	0.245745	0.0997981	-0.427079	-0.688564	-0.11307	-0.163146
Noninvasive	-0.890174	0.189029	-1.22968	-0.327723	-0.28989	0.300005	-0.420206	-0.561734	-0.882132	-0.838523
Noninvasive	-1.33023	-0.0875398	0.61828	-0.346654	0.114175	0.1375	-0.359522	-0.0226178	-0.535657	0.243385
Noninvasive	0.879269	-0.039948	-0.528166	-0.958019	0.0261008	-0.411105	-0.0369343	-1.05567	0.98471	-1.53742
Noninvasive	-0.309034	-0.944009	-1.53312	-0.152505	-0.352876	-0.186281	-0.530356	0.359972	0.28265	-1.79365
Invasive	-1.40146	-0.633937	0.188374	-0.40449	-0.218413	-0.023393	-0.136445	0.780809	-1.14165	0.471758
Noninvasive	1.3018	-0.0199592	0.274033	-0.419723	0.25538	0.60971	-0.457295	-0.639042	-0.411983	0.101428
Invasive	-0.961557	0.156978	0.417624	-0.254903	-0.369775	-0.541747	0.00998224	-0.292229	-1.35888	0.655045
Noninvasive	-1.33424	-0.542993	-2.07358	-0.085749	-0.287896	0.0688698	-0.114234	-0.797277	-0.176769	-0.926278
Noninvasive	1.22017	0.206312	-0.0778527	1.52988	-0.519385	1.51339	1.79651	1.77415	-0.0827647	-1.53581
Noninvasive	0.405156	-0.379709	0.243459	-0.569372	-0.176668	-0.546642	-0.0681349	-0.261781	0.596418	-0.404087
Invasive	-0.206627	-0.895703	0.12977	-0.352866	0.016677	-0.331738	-0.0124627	-0.42852	0.216615	1.81078
Noninvasive	1.96492	-0.018708	0.152532	-0.983703	0.0319716	1.6465	-0.321858	0.591925	-0.270039	0.450453
Invasive	1.83278	0.504426	-11.4525	3.52126	-0.66755	-1.20153	-1.76722	1.06095	2.61947	4.05832
Invasive	-0.802963	-1.51269	0.665472	-0.0311246	0.295254	-0.769322	0.376529	-0.667929	0.739074	-0.224612
Noninvasive	-0.205119	-0.408885	0.696002	1.16893	0.119745	-0.309395	-0.829053	-0.367401	-0.505551	0.89397
Noninvasive	1.2146	-0.607409	-1.3295	-0.642241	0.0513988	-0.950258	0.0528883	-0.24792	0.436597	-0.603063
Noninvasive	-0.872631	0.903746	0.588645	-0.238996	-0.33307	-0.111177	-0.297092	-0.250753	-1.12435	1.97829
Noninvasive	0.165726	0.311173	0.409015	-0.248527	-0.322755	-0.343459	-0.435483	-0.437942	-0.746865	0.253704
Noninvasive	-1.6318	0.624415	-1.73877	-0.343932	-0.472451	0.451194	0.232068	-0.788208	-1.08833	-0.18957
Noninvasive	0.734188	-0.967805	0.384161	-0.642405	0.200797	-0.354805	1.07371	-0.448838	0.444854	0.76868
Noninvasive	0.690002	1.24467	0.229709	-0.166738	-0.515714	-0.651928	-0.545625	-0.316144	-1.39057	-1.03048
Noninvasive	-0.602014	-0.381878	0.702516	0.895673	0.0243035	-0.792509	-0.253857	1.62418	0.43777	1.23485
Noninvasive	-1.85079	-2.18923	0.315909	-0.124048	2.02987	0.540407	-0.801582	2.01962	-1.68491	0.827042
Noninvasive	-0.97748	-0.958823	-0.404711	-0.212971	0.792456	0.787073	-1.23659	2.38116	-1.55506	-1.16657
Noninvasive	-1.26391	1.08044	0.449078	-0.498257	-0.207308	0.0464848	-0.0380093	-0.0847988	-0.6026	-0.118941
Noninvasive	0.591669	-0.0469864	-4.68178	0.20251	0.093245	-0.775045	0.305936	-1.31214	2.36932	-0.41199
Noninvasive	1.46312	0.448361	0.329822	-0.645073	-0.110753	1.12946	-0.52038	-0.219555	-0.396978	1.09085
Noninvasive	0.491018	-0.121891	0.459919	-0.124087	-0.306751	0.557823	0.0481293	-0.151571	0.365481	2.0741
Noninvasive	1.61671	-0.009052	0.256899	0.0874939	0.0240089	0.495502	-0.680248	0.408197	-0.878732	-0.895993
Noninvasive	0.487245	-0.453005	-0.500445	-0.821706	-0.0990902	-0.613571	0.28194	-0.696677	-0.0209968	0.276441
Noninvasive	-0.666693	-0.0950684	-0.00760879	-0.722493	-0.137619	0.0515694	-0.252361	-0.935117	0.191414	0.453698
Noninvasive	-0.644606	-0.748087	0.328809	1.72791	-0.41232	-1.51577	2.06788	0.0958462	1.23755	0.443423
Noninvasive	-0.0649064	-1.06771	0.733152	0.678753	-0.0470587	-0.796336	-0.143179	0.347958	-0.428616	-0.564445
Noninvasive	0.153188	-0.964512	0.509052	0.845727	0.133611	-0.849237	0.652343	-0.445834	-0.272295	0.280335
Noninvasive	0.526143	-0.911323	0.292823	-0.573086	-0.316972	-0.571736	1.40756	0.985708	2.61116	-0.967995

## Sheet: Combine-3mm
Invasive	RC1	RC9	RC2	RC3	RC7	RC4	RC5	RC6	RC8	RC10
Noninvasive	0.175768	0.675828	-0.516262	-0.376863	-0.582461	-0.400701	-0.28387	-0.426796	-0.50593	-1.05762
Noninvasive	0.673516	-0.35321	-0.034965	0.0786526	1.94874	-0.361466	-0.73825	3.75345	-1.51806	-0.495043
Noninvasive	-0.0569693	-0.0422937	0.685083	-0.0867657	0.312935	-0.421352	-0.454114	-0.458378	-0.137484	0.0156703
Invasive	-1.82791	-0.47232	0.726799	0.239746	1.17568	-0.369933	-0.352196	-0.246557	0.327227	1.64544
Noninvasive	-1.08797	-0.989662	0.12621	0.315814	-0.549392	0.296779	-0.0628552	-0.146636	-0.872503	1.09117
Invasive	-0.411995	0.742815	0.598403	0.0206565	0.306786	-0.0628775	-0.165228	-0.530601	-0.127653	1.51535
Invasive	-0.756181	0.334141	0.63103	-0.100171	0.978045	-0.126842	-0.494696	-0.310412	0.54671	1.00383
Noninvasive	-0.887108	1.77199	0.13713	0.163396	-0.546605	0.0721657	0.00765669	0.165509	-1.18694	0.447258
Noninvasive	1.35187	-0.264093	-0.0530332	0.123016	-0.1999	-0.477257	-0.503725	-0.294887	-0.742036	0.659053
Noninvasive	-1.97023	0.418168	-2.77951	-0.381208	-0.0544865	0.357526	1.59944	-0.319946	-1.23609	-1.74228
Noninvasive	-0.96195	-0.719537	-0.434209	0.0809086	-0.348722	-0.335822	-0.0614371	-0.403922	0.10463	-1.07589
Noninvasive	-1.02914	-0.17104	0.262921	-0.0969586	-0.496111	-0.814894	-0.0792748	-0.112499	0.0353421	0.12573
Noninvasive	-0.623065	1.35598	0.462797	-0.0667259	-0.39015	-0.0979799	0.00500831	-0.381971	-0.259221	-0.221403
Invasive	-0.822111	2.49176	-0.291946	2.13758	2.37918	-0.0926092	-1.00366	-0.561449	5.12012	3.0223
Noninvasive	-0.395908	2.1695	0.489218	-0.3858	-0.0720057	-0.0158741	-0.479837	-0.00893757	-0.033014	-0.0838891
Invasive	-1.34296	0.0317106	0.638572	0.543052	1.12316	0.537042	-0.0783765	-0.878035	1.14544	1.48338
Noninvasive	-0.956995	-0.101311	-0.205961	-0.142573	-0.590687	-0.657309	-0.101908	-0.00991086	0.169525	-1.2239
Invasive	-0.888839	0.863541	0.0146801	-0.119056	4.49695	0.359867	-0.733735	-0.852227	0.709197	0.310732
Noninvasive	-0.281296	-0.901189	0.358397	0.191399	-0.774516	-0.644569	0.0513648	-0.00655579	-1.03113	3.17547
Noninvasive	-0.294119	-1.2132	0.206577	0.407982	-0.624155	-0.564974	-0.402746	-0.116174	-0.192261	0.641397
Invasive	-0.618419	2.8783	0.14533	0.430515	0.214625	3.27901	-2.02528	1.97388	1.71228	2.44282
Invasive	-0.480988	-0.307295	0.619065	-0.114841	-0.564653	4.52022	-0.00844233	-0.14874	1.3359	-0.930359
Noninvasive	-0.770567	0.699258	0.403033	0.103809	2.12252	0.186697	-0.503724	-0.898601	-0.211581	2.22847
Noninvasive	1.10097	-0.52038	-0.587766	0.102827	-0.612891	-0.979946	-1.49286	1.17992	-0.0498861	0.917486
Noninvasive	-0.734516	1.5541	0.285434	0.264155	-0.195691	-0.171842	0.214482	-0.559065	3.47857	-0.853325
Noninvasive	0.206162	-1.24573	0.476635	-0.0029546	0.522484	0.51457	0.339986	3.66633	1.14578	0.222998
Noninvasive	-1.23773	-0.649517	-0.093164	-0.304247	-0.532956	0.414599	0.306531	-0.293789	-1.0359	-0.219473
Noninvasive	0.540411	-0.933026	0.463819	-0.000883211	0.264159	-0.104994	-0.911047	0.223251	-0.771627	0.190501
Noninvasive	-2.19694	2.75795	-1.57891	0.585771	-1.33855	1.44887	1.79655	1.79539	-1.76772	0.112768
Noninvasive	-0.445354	3.64557	-0.153319	0.658902	-1.13141	0.937537	0.25864	0.864373	1.77445	2.36921
Invasive	-1.11257	-0.0785931	0.637248	-0.0185206	-0.335286	-0.370051	0.0341493	-0.39127	0.319423	-0.574223
Noninvasive	-0.119642	1.61745	0.380019	0.438403	0.528947	1.95582	-0.650874	-0.372102	1.22446	1.94208
Noninvasive	-2.43376	1.35043	-0.412887	0.166643	-1.20953	-0.141666	1.06729	1.51308	-1.49577	1.72689
Noninvasive	-0.782905	-0.265678	0.401642	-0.379955	2.05466	1.9817	-0.513714	0.0484034	2.62769	0.510634
Invasive	-0.678399	0.16444	0.431241	-0.391654	-0.386819	-0.171421	-0.310402	-0.203088	-0.66892	-0.397431
Noninvasive	-0.682957	-0.500543	0.611787	0.301612	0.3664	0.503603	1.30843	-1.52885	1.50251	2.18281
Invasive	-1.21393	1.14192	0.166532	-0.271854	-0.648175	0.0778767	0.207726	0.217468	-0.275904	-1.21664
Invasive	0.428619	-0.30609	0.319167	0.154446	1.83275	-0.535876	0.940443	-0.327998	0.404779	-0.702013
Noninvasive	-1.29945	2.81374	0.350154	0.136041	-0.198999	-0.490091	-0.653681	1.19577	1.54801	0.843957
Invasive	-0.895532	1.40552	0.545488	-0.100859	0.21709	-0.295151	-0.38632	-0.000588088	2.11936	-1.58344
Noninvasive	-0.796638	0.22634	0.46693	1.26901	-0.319007	3.19208	-0.167148	-0.0241268	0.725859	0.157212
Noninvasive	0.0817833	0.413597	0.221194	-0.446208	-0.185239	-0.0530161	-0.651736	-0.495771	-1.39535	-0.430424
Noninvasive	-0.723453	-1.65356	-0.306515	0.0395377	-0.655484	0.0819825	0.0785821	-0.190456	-0.168159	0.15083
Noninvasive	-1.24532	2.00474	0.431334	-0.196136	0.374861	-0.199914	-0.659628	0.277945	0.207359	1.32961
Noninvasive	-0.529273	-0.141543	0.452661	-0.0495684	-0.304778	4.97149	-0.752848	1.12243	4.05686	1.51239
Noninvasive	-1.72675	-0.135455	-0.0421753	0.988206	-0.547833	-0.379769	0.781602	-0.289207	-0.946505	-0.447977
Noninvasive	-1.37353	1.41733	0.162631	0.503839	-0.561736	0.876748	0.36542	0.154266	-0.493064	-0.626696
Noninvasive	-0.674192	-1.60483	-0.998326	-0.0841899	-0.187882	0.505077	-0.308715	-0.499426	-0.431134	-0.245178
Noninvasive	-1.36767	-1.27086	0.800344	0.0778149	0.73552	0.616074	0.153296	-0.34824	1.43573	1.30307
Noninvasive	-0.541716	-0.653348	0.424321	0.0393269	-0.0152754	-0.652787	-0.576974	-0.24113	0.0936203	-0.208469
Noninvasive	1.0471	-0.44954	0.368308	-0.00867251	0.220174	-0.0524449	-0.514523	-0.393885	-1.15187	0.418507
Invasive	-1.10724	-0.101224	0.637793	-0.0845008	1.84704	0.516902	-0.639971	-0.736413	-0.0652242	1.02525
Noninvasive	-0.126885	-0.751816	0.611642	0.130363	-0.464455	-0.397373	0.190888	-0.893352	0.0773259	0.1814
Noninvasive	-0.962154	2.27943	0.346856	-0.0590346	-0.220939	-0.117361	-0.277981	0.179667	-0.79937	0.221644
Noninvasive	-2.09334	-0.253363	-0.479642	0.627507	-0.398497	0.02012	0.851014	-0.0911533	-0.335493	-1.67396
Noninvasive	-0.884761	3.02869	0.0783578	-0.0324353	-0.775655	0.188835	0.250665	0.503047	-0.958871	-0.399516
Invasive	-0.148066	-0.834628	0.382292	0.034233	1.80627	-0.621249	-0.823676	0.581253	-0.542721	-0.15404
Noninvasive	-1.34699	-0.493586	0.683187	0.518593	0.680284	0.0324575	-0.222424	-0.466602	0.043909	2.61192
Noninvasive	-0.779311	-0.854367	0.643452	1.42555	0.143184	1.36196	0.05129	-1.0081	1.82194	-0.825999
Noninvasive	-0.0943248	0.228405	0.351295	-0.189464	-0.238622	-0.311976	-0.329271	-0.738365	-0.640615	0.0513811
Noninvasive	0.511727	-1.26082	0.552248	-0.0294724	-0.784908	0.652376	-0.0777752	0.650628	0.376914	0.863087
Noninvasive	-1.0527	0.0952469	0.320854	-0.18145	-0.180545	0.986359	0.0833613	-0.449324	-0.772762	-0.23227
Invasive	-0.198434	3.60568	0.192363	-0.0418181	0.892318	1.17183	-1.14474	0.072371	0.471866	1.93559
Noninvasive	-0.510108	1.56061	0.468879	0.699708	-0.0334814	0.746411	-0.136991	-0.344835	0.859835	1.77859
Noninvasive	-1.09612	1.54977	-0.216718	0.508279	-0.900723	-0.0413415	1.01763	-0.140423	0.249362	-0.796707
Noninvasive	-0.531419	-0.294522	0.536558	0.559731	1.36342	-0.288087	-0.0104055	-0.953173	0.880641	1.24012
Invasive	0.948209	0.426992	-0.0349956	-0.0689052	1.68672	-0.357284	0.543891	5.19352	-0.851007	-1.33245
Noninvasive	-1.15955	2.08174	0.0293197	-0.319377	-0.701939	-0.266912	-0.0977651	0.798817	-0.888559	-0.0333568
Noninvasive	1.1239	-0.156613	-4.3656	-0.00512889	0.240228	-1.31052	-1.99376	0.497411	1.42646	1.24671
Invasive	0.60527	0.377021	0.330381	0.176852	1.65992	-0.656462	1.14555	-0.986998	0.168894	-0.114216
Invasive	0.61913	-0.34183	0.450843	0.00389147	0.419366	-0.313772	0.728305	1.99828	0.529036	0.36103
Invasive	0.211435	-1.15247	0.121141	0.128133	-1.16397	0.370942	-0.369316	0.171412	-0.0437413	1.29481
Invasive	0.0902672	-0.166238	-0.75379	-0.243598	-0.43015	2.33011	-0.0747479	-0.599991	-1.62498	-0.696139
Invasive	-1.19552	-1.45793	-0.691227	-0.000486799	-0.997864	-0.509604	0.153925	0.561918	1.68937	-0.540398
Invasive	0.537081	0.212206	0.155866	-0.162396	-1.00183	-0.667988	-0.107266	-0.303728	0.851214	-1.31119
Noninvasive	-0.291645	-0.022863	0.612163	-0.594027	-0.639595	3.59804	-0.280527	0.329394	1.41856	-0.229801
Invasive	-0.363986	-0.778567	0.605415	-0.0716991	0.776404	-0.565038	-0.719443	-0.0124699	-0.289082	0.0937342
Noninvasive	0.323597	-0.825336	0.428291	-0.0467347	0.802834	-0.400998	-0.496795	1.31519	-0.216	0.855397
Noninvasive	0.709978	-0.832104	-2.2389	-0.304153	-0.105197	1.24539	-0.171176	-0.745526	-0.392966	-0.00228342
Noninvasive	0.392133	0.359719	0.491943	-0.253708	0.00602805	0.395469	-0.62882	-0.773475	-1.0502	-0.864611
Noninvasive	2.20534	0.0748427	-0.0582975	-0.0499295	-0.623019	-0.0185744	-0.720917	0.0607984	-0.811126	-0.250367
Noninvasive	0.920144	1.00462	0.33283	0.0703028	-0.527847	-1.12486	0.56448	-0.994364	1.04157	-0.405358
Noninvasive	1.06282	-1.04505	-2.26135	-0.303233	-0.0133047	2.76814	-0.796523	-0.806786	-1.28796	0.602891
Noninvasive	-0.526925	-0.93273	0.198558	-0.108055	2.5829	-0.158634	-2.51404	6.45732	-1.08697	-1.72655
Noninvasive	0.330814	-0.711986	-0.994691	-0.296393	-0.27907	0.0440463	-0.738035	-0.435332	-0.656535	-0.447839
Noninvasive	-1.26033	-1.6237	0.779761	0.191718	-0.264085	-0.490517	-0.274893	0.375254	0.556942	1.2839
Noninvasive	-0.347876	-1.32966	0.503301	0.352069	0.574896	-0.774902	0.186352	-0.0802455	2.14117	-0.594899
Noninvasive	0.715365	1.86493	0.374926	-0.392026	0.666757	-0.410124	-0.485511	-0.67178	0.0171457	-0.66298
Noninvasive	0.549776	-0.498943	-0.0713753	-0.278749	-0.39	-0.317648	-1.18105	0.128398	-0.357324	-0.38539
Noninvasive	-0.212679	0.478463	-0.318727	-0.183496	-0.989276	0.52135	0.361189	-0.129583	-2.15235	2.77926
Noninvasive	0.403301	1.30481	0.51335	-0.394498	0.261159	-0.719016	-0.543261	-0.416242	-0.0885641	-0.65546
Noninvasive	-0.338928	3.13227	0.154008	-0.145623	1.69004	-0.403665	-1.10398	-0.255453	1.37788	1.63416
Noninvasive	0.864742	0.0382481	0.537308	-0.0573767	-0.996752	-0.23233	0.216976	-0.302433	0.435092	-0.203124
Noninvasive	1.05521	0.557354	0.358739	-0.129699	0.411866	-0.650046	0.953599	-0.457577	0.504168	0.350616
Invasive	0.102713	0.387939	0.171115	-0.355514	-0.339603	-0.668259	-0.603507	-0.280261	-0.755356	-0.461474
Noninvasive	-0.177927	0.175231	0.517352	0.154465	0.254751	-0.771774	-0.191712	-0.355238	2.28646	-1.83678
Noninvasive	1.91468	-0.41151	0.0648531	-0.185193	-1.23043	1.30442	-0.00455092	0.430875	0.516549	0.267787
Noninvasive	0.0213234	0.459249	0.291	-0.157205	-0.65915	-0.64241	-0.330072	0.0767244	2.1881	-1.57278
Noninvasive	0.664336	0.433018	0.589299	-0.212306	-0.0453687	-0.556506	0.0459515	-0.719685	-0.389153	0.279906
Noninvasive	0.94594	0.855052	0.455782	-0.465835	-0.107986	1.23056	-0.183489	-0.877766	-0.355116	-0.421714
Noninvasive	-0.672484	-0.804936	-0.64282	-0.0911486	-0.508864	0.452329	0.325873	-0.63941	-0.0233819	-1.0995
Noninvasive	-0.184372	-0.629841	-0.388677	-0.348005	-0.218619	-0.0205049	-0.685546	-0.388494	-0.768309	-0.655685
Noninvasive	0.464064	-0.372928	0.19638	0.00212602	-0.883852	-0.582198	-0.178508	-0.255843	-0.159206	0.441942
Noninvasive	-0.937917	1.42071	-2.95131	-0.30732	-0.528427	-1.88009	0.519444	0.39201	0.833209	-1.51193
Noninvasive	1.16256	-0.0801019	0.130744	-0.357972	0.495303	1.18804	5.40222	-1.74182	2.27296	-0.200652
Noninvasive	-0.093409	0.616555	0.195699	-0.13756	3.66793	-0.497399	-0.732548	-0.582804	-0.153998	-2.07746
Noninvasive	0.325709	-0.927583	-0.625914	-0.0224546	-0.905729	3.52111	0.660349	-1.0546	-0.481331	-1.59641
Noninvasive	-1.07058	0.48338	0.138912	-0.530461	-0.613993	0.335273	-0.0301636	0.0941987	-1.00104	-0.756906
Invasive	-0.457154	-0.187879	0.723269	-0.456007	0.13464	1.28572	-0.718198	0.127433	0.220043	-0.769427
Noninvasive	0.545534	0.0348922	-0.167751	-0.421034	-0.660639	0.557328	-0.332888	-0.5516	0.19495	-1.43027
Noninvasive	0.138788	-0.10252	0.458689	-0.0654038	1.7905	-0.788894	-0.599706	-0.127086	-0.636922	-0.271505
Noninvasive	0.243473	-0.39025	0.58651	-0.233261	0.851824	1.85823	-0.684724	-0.374797	0.338586	-0.665273
Noninvasive	0.133258	-0.814434	0.228647	0.26352	2.92872	-0.00845334	0.978961	-0.931272	-0.591224	-0.258675
Invasive	1.84595	0.13967	0.177447	0.183051	-0.111327	-0.454208	2.12261	-0.804834	-1.0553	0.571737
Invasive	1.4969	-0.385182	0.207356	0.149198	-0.742239	-0.50257	0.267097	0.0217921	0.696025	-0.216538
Noninvasive	0.448163	0.745652	-0.743234	-0.204898	-1.0467	-0.971261	-0.261004	0.0963707	1.65448	-1.82923
Noninvasive	-0.616237	1.64942	-0.0689627	-0.419964	-0.423182	-0.21339	-0.420352	0.185838	0.305937	-1.83533
Noninvasive	-0.127747	-0.055311	0.493207	-0.288061	0.216952	-0.580349	-0.623666	-0.509491	-0.624802	-0.268168
Noninvasive	-0.18441	0.232132	0.507004	-0.0554901	-0.158522	-0.586341	0.27938	-0.57444	2.68776	-0.491813
Noninvasive	-0.445931	-0.152891	0.731772	-0.20764	0.0995674	-0.4061	-0.25107	-0.542289	0.472049	-0.460659
Noninvasive	1.0078	-0.519029	0.487271	-0.0927556	-0.227729	0.328646	-0.140798	0.128798	-0.0325331	-0.0296087
Noninvasive	0.31133	-0.676926	0.329698	-0.106449	-0.985504	-0.395864	0.0632945	-0.0865347	0.332855	0.722391
Noninvasive	0.249029	-0.596238	0.579847	0.272864	0.239705	-0.696301	-0.78615	0.114352	-0.240787	0.127383
Noninvasive	0.455623	-0.34824	0.605899	-0.0750755	-0.377888	-0.285478	-0.215728	-0.110033	0.697406	-0.852158
Noninvasive	-0.690959	-0.631305	0.532399	-0.0834566	1.96451	-0.235499	-0.795353	0.235479	0.0334061	0.652967
Noninvasive	-0.727586	1.56649	0.0206186	-0.336393	-0.281941	-0.507091	-0.415028	0.230476	-0.751225	0.0982678
Noninvasive	1.10847	1.13319	0.506981	-0.333366	-0.107524	-0.0225102	0.194754	-0.594267	0.686867	-0.318099
Noninvasive	0.663049	0.662462	0.517532	0.0689348	-0.0910421	-0.569151	0.519147	-1.07802	1.04406	-0.340478
Noninvasive	0.964341	0.493347	0.316334	-0.0643061	0.86479	-0.887051	1.09157	-0.260912	0.739641	-0.75993
Noninvasive	0.859585	-0.862481	0.43828	0.152714	-0.262097	0.102384	0.135724	-0.779774	0.287853	-0.756724
Noninvasive	0.993134	-0.90474	0.485778	-0.109188	-0.433242	0.567313	0.549029	0.382773	1.48127	-0.330285
Invasive	-0.862317	-0.495024	0.465912	-0.28293	-0.417532	-0.299837	-0.252911	-0.0538505	0.00374998	-0.125887
Noninvasive	-1.21745	-0.0996923	0.293639	0.211066	-0.904248	-0.182319	0.469176	-0.0367956	0.0113555	-0.0591846
Noninvasive	0.0100215	-0.460562	0.462665	-0.254069	-0.537694	-0.104172	-0.463883	-0.139655	0.0954654	-0.593698
Noninvasive	-1.13387	0.446262	0.253401	-0.415103	-0.765056	-0.0751023	0.171673	0.137517	0.705353	0.196224
Noninvasive	-0.726784	-0.0654735	0.644975	-0.248471	-0.163398	-0.567748	-0.439185	-0.0838523	-0.218494	-0.0804674
Noninvasive	-1.28038	1.13863	0.125749	-0.187471	-0.763513	-0.43004	0.251726	0.370453	-0.830042	0.00675583
Noninvasive	0.754029	-0.998268	0.651833	0.263906	-0.334975	0.400186	1.24405	-1.05016	0.227661	0.905437
Invasive	-0.722345	-1.04127	0.474045	0.397564	-0.69612	-0.798285	0.942113	-0.570505	2.14055	0.849536
Invasive	-0.189858	-1.24122	0.652027	-0.35713	-0.197966	0.639473	-1.2848	1.61069	-0.0717498	-0.0783368
Noninvasive	0.268639	-0.343082	0.427674	-0.0542966	1.16788	-0.559264	-0.970828	0.104963	-0.824419	-0.346578
Noninvasive	0.369857	-0.289714	0.164523	-0.188419	2.60322	0.368924	0.514092	1.999	-0.494397	-1.17917
Noninvasive	-2.09684	-0.614414	-1.2059	-0.206919	-0.780194	0.575688	1.07985	0.628001	-0.630354	0.045131
Invasive	0.643683	-0.430134	0.397362	0.222254	0.537729	-0.773471	0.242696	-0.0299931	-0.63686	0.987482
Noninvasive	0.936323	-0.767247	0.578542	0.402336	-0.393212	1.91578	0.74074	-0.665934	2.31052	-0.789528
Noninvasive	-1.14192	0.985627	0.200773	-0.326697	-0.818581	-0.533242	-0.155689	0.746948	0.188574	-0.00100334
Noninvasive	2.64145	0.762719	0.20864	0.0939291	-0.99788	0.0598406	3.63389	1.1265	0.400254	-0.0146566
Noninvasive	1.2246	0.104626	0.534373	0.0495573	-0.691285	-0.0967794	0.87423	-0.868952	0.446867	1.0767
Invasive	-0.222472	-0.0603797	0.615709	-0.124261	-0.219733	-0.951355	-0.605428	0.195044	0.0506526	-0.363301
Noninvasive	0.57437	-0.102417	0.252227	0.190767	1.16865	-0.547123	2.32371	-0.897911	-0.30664	0.748418
Noninvasive	0.265921	4.28979	0.168128	-0.723522	0.147554	-0.23169	-1.21302	0.533632	0.921737	-0.597062
Noninvasive	-0.113441	0.527101	0.639755	-0.30852	0.645714	-0.103347	-0.577889	-0.542647	0.0853166	-0.864222
Noninvasive	-0.681628	-0.428391	0.449619	0.0873539	2.64766	-0.524426	-0.736689	-0.806414	-0.730759	-0.338869
Noninvasive	0.356086	-0.223956	0.264581	-0.346966	-0.447556	1.02654	-0.292592	-0.887476	-0.821504	-0.72758
Invasive	-0.294377	0.11083	-0.535503	-0.254647	-0.321975	-0.516687	-0.568522	-0.114248	-0.866716	-0.404047
Noninvasive	0.724548	1.144	0.517098	-0.318596	-0.369378	0.472994	1.02208	-0.818558	1.50017	1.00802
Noninvasive	-0.141412	0.700787	0.607495	-0.0787939	0.628551	-0.206341	-0.0192353	-0.923709	-0.0977955	1.49328
Noninvasive	-0.419961	0.311303	0.652242	-0.0528209	-0.19474	-0.265423	0.098525	-0.737985	0.736383	0.142072
Noninvasive	0.751458	-0.404028	0.4084	-0.0232013	1.04657	-0.178012	0.19235	-0.106792	-0.534852	0.0709625
Noninvasive	-0.125285	-0.237937	0.0890418	0.115917	-0.838462	-0.978505	-0.204958	-0.130733	0.189379	-0.710686
Noninvasive	0.970223	-0.725389	0.450738	-0.133399	0.00692442	1.49179	-0.311306	-0.528546	-0.160094	-0.168207
Noninvasive	0.20145	-0.187402	0.272341	0.461947	-0.264707	-1.09456	0.251698	-0.969308	-0.940296	1.88033
Invasive	0.791905	-0.413526	0.329689	-0.649415	1.68068	3.15079	-0.180205	1.35363	0.20055	-0.492028
Noninvasive	-0.265019	1.89144	0.590063	-0.499225	0.410339	0.16377	-0.327098	-0.558261	0.878617	-1.08786
Invasive	-0.0178304	-1.09424	0.115427	0.00795288	-0.234931	-0.446505	-0.889082	0.0451802	-0.661806	0.495386
Noninvasive	-1.92162	-2.31728	-0.527305	1.43933	-1.12236	-1.67106	0.985298	0.494631	-0.229842	1.6479
Noninvasive	-0.874843	-0.0182845	0.588367	-0.319546	-0.178752	-0.352907	-0.574893	0.0904797	-0.585962	-0.256569
Noninvasive	-0.520839	-0.342471	-1.46488	-0.540648	-0.10489	1.19559	0.240569	-0.733967	-0.924099	-1.28331
Invasive	-0.00386892	-0.0709099	0.140619	-0.0354669	3.19114	-0.305118	1.34892	-0.954672	-1.07276	0.50216
Noninvasive	0.822344	-0.0476366	0.53781	0.145801	0.595325	-0.443951	0.856561	-1.33714	-0.247302	0.342617
Invasive	-0.647554	-1.60368	0.713781	-0.242821	-0.0876634	1.88492	-0.680561	0.289104	0.346641	0.366616
Noninvasive	1.14308	-0.41126	0.571122	-0.170031	-0.0835567	1.22121	0.266121	-1.10978	-0.67393	0.676946
Noninvasive	0.642425	-0.533774	-0.0253391	-0.0350635	-0.893844	-1.02018	-1.08128	1.15723	1.02723	0.0210893
Noninvasive	0.116762	-0.133747	0.560947	-0.229193	0.00394618	-0.736094	-0.25175	-0.391701	-0.371981	0.587784
Noninvasive	-0.298557	-0.503881	0.203505	-0.497553	-0.690973	1.93249	-0.385746	0.234087	-0.0790268	-0.386085
Noninvasive	2.34174	0.242842	0.0413076	0.180104	-0.65287	-0.632998	2.89062	-0.659659	-0.0542728	0.00426467
Noninvasive	0.288595	-0.193239	0.504967	-0.269037	0.0243406	0.340947	0.287725	-0.89529	1.35685	-1.20099
Noninvasive	-0.609088	-0.367809	-0.294592	-0.346174	-0.505133	0.902455	0.394846	-0.853279	-0.962309	-1.17843
Noninvasive	-0.137749	-0.315064	0.288772	-0.122934	-0.640433	-0.446663	-0.35262	-0.21509	-0.754803	0.489506
Noninvasive	2.49011	0.307198	-1.85192	0.305525	-1.21971	-1.20607	-1.21977	0.709304	1.02571	0.900335
Noninvasive	-1.09369	-0.431715	0.684023	-0.125293	-0.361704	-0.266273	-0.246817	0.0795235	0.398074	0.211436
Invasive	-0.0998929	-0.612898	0.581615	-0.187366	-0.00458284	-0.0777904	-0.643728	-0.112405	0.135368	-0.744005
Noninvasive	0.272693	0.997967	0.117141	-0.552113	-0.42603	-0.502719	-0.731695	-0.228316	-0.883059	-1.34387
Noninvasive	-0.788933	-0.479306	0.786953	0.162844	-0.28307	-0.285292	0.124412	-0.62713	-0.434091	0.487342
Invasive	-1.649	-1.29961	0.821368	-0.0968049	0.223578	0.948757	-0.1839	0.24717	1.27301	0.745076
Noninvasive	-0.681983	2.6423	0.354301	-0.606081	-0.417642	-0.0327318	-0.469812	0.55303	-0.321353	0.514346
Noninvasive	0.310702	-0.494616	0.373222	0.224425	0.563857	-0.92315	0.491525	0.337664	-0.293565	1.57672
Invasive	1.55091	0.348294	0.272392	0.0858708	-0.93013	-0.824003	0.379787	-0.589901	-0.390833	0.227521
Invasive	0.920205	-0.248866	0.342515	-0.0048519	0.393104	-0.667459	-0.597485	0.550529	-0.451382	-0.435803
Noninvasive	1.43153	0.124138	0.389238	-0.0474571	-0.412889	-0.296966	2.0277	-0.549064	0.157485	0.603457
Invasive	-0.511962	0.434958	0.655268	-0.322689	0.593893	-0.107496	-0.701308	-0.155814	0.50175	-0.283631
Noninvasive	-0.892241	0.852368	0.425061	-0.398432	-0.410978	-0.336557	0.0718763	-0.213379	-0.335299	0.508289
Invasive	-0.464629	-0.910598	0.63939	-0.296583	0.0777225	1.10481	-0.431832	0.315339	1.849	-0.917298
Noninvasive	-0.74646	-1.14677	0.335991	-0.0200031	-0.513344	1.20027	-0.0823089	-0.324006	-0.240644	-0.452986
Noninvasive	-0.444099	-0.54728	-0.99302	-0.110396	-0.644558	-0.389558	0.0671035	-0.236618	-0.126761	-0.333387
Noninvasive	-0.195498	-0.737269	0.209177	-0.063543	-0.475363	-0.171206	-0.34695	-0.46815	-0.167152	-0.251057
Noninvasive	0.656985	-0.304366	0.590581	0.218174	-0.190575	-0.500854	0.514033	-0.903653	-0.0765227	0.101027
Noninvasive	1.48414	0.246907	0.335571	-0.131691	-0.219491	-0.279955	1.08338	-0.447172	-0.578632	1.79176
Noninvasive	-0.0470075	-0.449408	-0.0991517	0.193613	4.48171	-0.532931	0.108884	1.32154	-2.14899	-1.32862
Noninvasive	0.925011	-0.138828	-0.504295	-0.321493	-0.330816	-0.504479	-1.41734	0.162493	-0.408703	-0.834282
Noninvasive	0.938062	-0.176515	0.293539	-0.116645	-0.0509969	-0.56359	-0.87064	-0.125723	-0.668023	-0.364533
Invasive	0.0362669	-0.568856	0.528322	-0.188221	0.544899	-0.453455	-0.178854	-0.106451	-0.706561	2.08425
Invasive	1.90073	0.24594	0.201891	-0.367596	-2.39191	0.615865	3.418	6.79021	1.96108	1.27096
Invasive	0.471545	-0.50427	-1.94558	-0.0712065	-0.542993	-0.859316	-0.57011	-0.0445846	1.55953	-1.15197
Noninvasive	0.245976	0.877443	0.202347	-0.394754	-0.5023	-0.31193	-0.390034	-0.532473	-1.05522	-1.029
Invasive	0.46723	-0.623098	0.132102	0.0543366	-0.795756	-0.820932	-0.136997	-0.407536	-0.304453	0.460075
Invasive	0.690885	-0.781737	0.613225	0.311496	-0.238304	-0.330938	1.15881	-0.243556	0.404571	1.15614
Noninvasive	0.146925	-0.706469	-0.824876	0.13247	-0.828332	-0.855478	-0.801898	0.424883	0.55058	0.109715
Noninvasive	-0.140348	-0.756837	0.276076	-0.312184	2.98839	1.56678	-0.890119	0.700345	0.220186	-0.472157
Noninvasive	-0.130756	0.303968	0.22229	-0.421699	-0.607214	-0.517291	-0.414345	-0.225418	-0.134301	-1.08453
Noninvasive	0.133191	-0.200974	0.322541	-0.22958	-0.778818	-0.496416	-0.303223	-0.230332	-0.36857	0.194587
Noninvasive	0.128317	-0.345296	-0.598497	-0.0259914	-0.413445	-0.0807352	-0.348616	-0.533232	-0.207431	-0.776186
Noninvasive	1.18794	0.572491	-3.90913	-0.359116	0.317655	-0.774315	-0.732277	-0.750434	0.366384	-0.162333
Noninvasive	-1.73085	-0.486339	-0.253052	0.266493	-0.671064	-0.603176	0.42626	0.177908	-0.685374	0.211612
Invasive	0.0371497	0.0435505	0.0558045	-0.243298	-0.459421	-0.590687	-0.679488	-0.166591	-0.173855	-1.07796
Noninvasive	0.0932053	-0.626126	-1.15642	-0.0952671	-0.219228	-0.607251	-0.999965	-0.204771	-0.104769	-0.176614
Noninvasive	1.88296	0.43527	-0.183602	0.106253	1.06519	-0.477951	2.7892	1.3203	-1.59163	-1.20842
Noninvasive	0.671719	-0.917909	0.257228	0.168236	-0.0939995	-0.602127	2.54146	2.89952	0.0476817	1.55787
Noninvasive	-0.471718	-0.818584	0.665606	-0.257656	-0.0698793	0.31428	-0.0218295	-0.175005	1.71805	-0.640619
Noninvasive	1.90198	-0.372548	-1.08169	-0.2021	-0.207335	1.223	-1.03848	-0.945066	-1.59835	0.582192
Noninvasive	1.80714	0.489932	-0.00328593	0.163203	0.683652	-0.996718	0.13874	0.383123	-0.693067	-1.19481
Noninvasive	2.17586	0.438418	0.163654	-0.0935711	0.0323898	0.201038	1.28629	0.479186	-1.07528	-0.0657899
Noninvasive	-0.289166	-1.63818	0.597161	0.02262	-0.330402	-0.171408	-0.782775	1.47544	-0.0171402	1.38818
Noninvasive	-0.481268	1.76975	0.410267	-0.314973	-0.22123	-0.143182	-0.207061	-0.377081	-0.531028	-0.120046
Noninvasive	0.76991	-0.40243	0.205924	-0.034145	-0.505031	-0.542112	-0.879876	0.922393	0.617212	-0.212915
Noninvasive	-0.721263	1.21344	-1.0938	-0.501533	-0.8333	-1.07476	0.0743468	0.367547	1.30877	-2.68932
Noninvasive	0.669704	-0.428656	0.0706202	-0.163966	-0.614779	0.0311771	-0.663258	-0.422987	-0.403938	-0.367766
Noninvasive	0.820434	-0.0590982	0.181817	-0.170699	1.34319	0.241751	1.88096	0.351992	0.911592	-0.934594
Noninvasive	0.79341	0.40234	0.436414	-0.18456	1.47945	-0.339577	-0.255963	-0.583447	-0.833437	-1.05823
Noninvasive	1.35701	-0.517842	0.36582	-0.171519	-0.147328	1.28089	-0.444843	-0.0284956	-0.281491	-0.237814
Noninvasive	1.68824	-0.135527	0.102285	-0.216685	-0.660102	0.458949	-0.274635	-0.548367	-0.882041	-0.102384
Invasive	-0.413654	-0.573639	0.536626	-0.156123	0.303046	-0.401393	-0.851587	-0.132798	-0.210248	-0.678838
Noninvasive	-1.20443	-1.62526	0.401277	0.354854	-0.942871	-1.28724	0.213945	0.409115	1.38475	0.657163
Noninvasive	-0.35313	2.82789	-0.0584791	-0.473782	-0.716304	2.31453	-0.75599	1.26245	0.291537	-0.652008
Noninvasive	-0.322444	-0.855955	-0.359075	0.628887	4.31396	-0.919609	2.95226	-1.02372	-2.24025	2.13738
Noninvasive	-2.08432	-0.392387	-0.378735	0.0150921	-0.817449	-0.993056	0.367913	0.825335	-0.623421	0.94506
Noninvasive	1.01351	0.568483	-0.624384	-0.526642	-1.25184	7.23445	-0.157367	0.461762	-1.44995	-0.575083
Noninvasive	-2.36755	-1.21303	-0.348837	0.337099	-0.800779	-0.572939	1.09933	0.1168	0.454316	-0.671224
Noninvasive	0.387134	-0.341652	0.305279	-0.14442	1.53842	-0.0718699	-1.59834	5.09328	-0.942412	-0.898242
Noninvasive	0.787263	-0.529019	0.00194866	-0.102745	-1.13091	-0.59546	-0.38103	0.247857	0.579418	0.435648
Noninvasive	0.18565	0.64365	0.489313	-0.223401	1.98069	0.0601991	-0.509664	-0.802665	-0.351959	-0.701922
Noninvasive	0.924951	-0.318488	0.185617	-0.143154	0.522498	-0.26991	-1.2874	0.354766	-0.907673	-0.489155
Noninvasive	-0.103463	0.17404	0.64903	-0.161048	0.53983	-0.63236	-0.70838	-0.297769	-0.690797	0.603326
Noninvasive	0.207673	1.40824	0.472452	-0.174973	0.753632	-0.658079	-0.0863983	-0.643418	1.04533	-0.561139
Noninvasive	0.412262	-0.381866	0.0682798	0.0215611	-1.37839	-0.430664	0.549742	-0.193329	2.64986	-0.526937
Noninvasive	0.150091	-0.648481	0.62119	-0.0187754	-0.21791	-0.655801	-0.0743866	-0.269857	-0.293132	0.567217
Noninvasive	0.717607	-0.346539	-0.0408787	0.217281	1.92494	-0.22534	2.10108	0.0246777	0.0453099	-1.28214
Invasive	0.216337	-0.70537	0.481523	-0.260732	-0.148538	0.178415	-0.731481	0.172716	0.54798	-0.826365
Noninvasive	1.32062	-0.697582	0.144658	0.0177705	-0.143008	0.17121	-1.08931	2.66134	-0.386317	0.0245672
Noninvasive	-2.10053	-1.53369	-0.990801	-0.183839	-0.768005	0.247446	0.981958	0.295305	-0.595432	0.90287
Invasive	-0.966572	-0.0779795	-1.83243	-0.484695	-0.104043	-0.181287	0.127113	-0.277395	-0.542204	-1.32831
Noninvasive	-0.275045	-1.4315	-0.3563	-0.38146	-0.567022	3.60229	-0.225443	-0.246291	-0.787939	-0.452471
Noninvasive	-0.231977	-1.02886	0.534426	0.00967758	1.38241	0.0863393	-0.87795	0.628691	-0.140752	0.106906
Noninvasive	-1.01571	-1.11233	0.734359	0.00315174	1.11784	0.0501963	-0.713346	-0.0939902	0.150248	0.479044
Noninvasive	-0.793027	0.707545	0.466948	-0.0379207	-0.486219	0.0126599	-0.025096	-0.0941392	-1.0066	1.28286
Noninvasive	-0.219296	0.0422144	0.0582985	-0.467452	-0.42032	0.265814	-0.495305	-0.259117	-0.913117	-0.0172624
Noninvasive	0.871925	0.966596	0.527137	-0.0359673	-0.0483029	2.43812	-0.145823	-0.868018	-0.201069	0.2992
Noninvasive	0.790172	0.184152	0.393193	0.140815	0.315181	-0.23687	0.240708	-1.06567	-0.505232	0.567506
Noninvasive	0.266398	-0.118366	0.576379	-0.180473	0.561317	-0.680307	-0.508059	0.082594	-0.368003	-0.130614
Invasive	-0.132253	-0.536766	0.320304	-0.300834	-0.412719	0.425657	-0.272279	-0.503078	0.000546611	-1.27646
Noninvasive	-0.804994	-0.847009	-0.615961	-0.0418575	-0.773198	-0.222857	0.484742	-0.238087	-0.105778	0.175459
Invasive	-0.00827909	-0.725249	0.60994	0.0261947	-0.00759272	0.806634	0.436834	-0.61937	0.781448	0.88759
Invasive	-0.479745	-0.223072	0.522401	0.070478	1.19993	-0.947967	-0.577131	-0.236248	-0.309208	0.0631786
Noninvasive	-0.656193	0.579899	0.323735	-0.306847	-0.54621	-0.694344	-0.317397	0.0508864	-0.932167	0.997026
Invasive	1.45472	-0.17294	0.47267	-0.104009	-0.3462	1.10968	0.271563	-0.717865	-0.582352	0.0539831
Noninvasive	-0.225259	0.565903	-0.136315	-0.603937	-0.607379	0.0883447	-0.260398	-0.193982	-0.497473	-1.70281
Noninvasive	0.0165141	-0.452782	0.501342	-0.391125	-0.405842	0.25812	-0.559264	-0.217407	-0.392082	-0.473816
Noninvasive	2.02658	0.687945	0.1795	-0.0141037	0.1903	-0.530223	2.7059	-0.238666	-0.190641	-0.333088
Invasive	-0.704113	-0.346281	-0.365282	-0.0897366	-0.655318	-1.21527	-0.314569	0.07309	0.517966	-0.531739
Noninvasive	-0.350473	-0.166957	0.255421	0.113381	-0.632626	-1.19141	-0.12196	-0.168345	0.390849	-0.278482
Noninvasive	0.364422	-0.845462	0.10614	0.0378524	-0.702408	-0.749428	-0.64438	0.187961	0.244882	0.154117
Invasive	-0.745148	-0.0221358	0.660594	-0.414679	0.432494	-0.178968	-0.555752	-0.302331	-0.722349	0.441083
Noninvasive	0.0187501	-1.32899	0.565618	0.344147	-0.70813	-1.06853	1.72591	-1.77055	0.509033	2.00985
Noninvasive	0.320508	0.405881	0.625063	-0.197251	0.319053	-0.407253	-0.605693	-0.570275	-0.333157	-0.635532
Noninvasive	0.110195	0.966119	0.530517	-0.253762	0.134274	-0.705545	-0.136892	-0.289094	0.367628	0.615445
Noninvasive	0.392983	0.0740245	0.483837	-0.297127	-0.636724	-0.716403	-0.51117	0.0497259	-0.535251	0.848357
Noninvasive	1.80923	-0.758682	-0.844076	0.190186	-0.869452	-0.360762	-1.75882	1.83389	-0.269864	1.30403
Noninvasive	1.28881	0.96223	-2.94932	-0.325306	-0.19558	-1.32824	-1.0372	-0.115971	0.580074	-0.419471
Invasive	2.16095	-0.0606483	0.165977	0.0890814	-0.283267	0.529187	1.86323	-0.558787	-0.898311	0.0888568
Noninvasive	0.212915	-0.871086	-0.728857	-0.158398	-0.516797	0.717885	-0.571579	-0.217654	-0.810102	0.0535825
Noninvasive	0.200622	-0.728758	0.619305	-0.0697466	0.0290947	0.694183	-0.527343	-0.351211	-0.259904	0.196137
Noninvasive	-2.17366	-2.03843	-3.60409	1.16741	0.349074	-0.386241	1.19729	-0.250979	2.03817	-1.76187
Noninvasive	-0.880948	-0.949603	0.786077	-0.101946	0.408955	-0.00314425	-0.722665	-0.0860288	-0.185261	-0.299328
Invasive	-0.937459	-0.649661	0.340246	0.0292822	-0.648442	-1.0187	0.0234261	0.0581131	1.53055	-0.360973
Noninvasive	-0.63523	-1.01847	0.0427886	0.467285	-1.24695	-0.570196	0.433717	0.324166	1.8236	-0.565723
Invasive	1.41166	0.189305	0.0687133	0.0624311	0.580756	-0.663877	0.884316	1.67768	-0.375343	-0.485704
Noninvasive	-0.102327	0.975994	0.585949	-0.0596769	1.13666	-0.463945	-0.543724	-0.656649	0.923918	-0.640032
Noninvasive	-0.0893208	-0.495074	-0.17954	0.102767	-0.711125	-0.453024	-0.221799	-0.379861	0.918157	-1.50708
Noninvasive	1.28072	-0.131392	0.452745	-0.0362501	0.256843	0.0275907	0.544528	-0.131972	0.0594216	-0.667375
Noninvasive	0.238195	1.68408	0.271273	0.413147	0.949125	-0.627098	0.804136	-1.30521	2.4386	0.167926
Noninvasive	-0.532791	-0.357481	0.240512	-0.307115	-0.4794	0.432379	-0.0623074	-0.602068	-1.08461	-0.209076
Noninvasive	-0.780942	-0.876119	0.713534	-0.175054	-0.243888	0.759264	0.203017	-0.398319	1.00716	1.22256
Noninvasive	0.774543	0.251811	0.566288	-0.0973298	-0.677359	-0.484687	0.244552	-0.138879	0.518954	0.642075
Invasive	-0.266152	-0.579493	-0.548177	0.0896582	-0.823851	-0.631647	0.0484682	-0.23322	-1.29451	1.22919
Noninvasive	-0.689391	-0.422648	-0.263473	-0.328292	-0.650842	-0.0737033	0.121053	-0.328487	-0.541613	-0.402375
Noninvasive	-0.762582	-0.555733	0.682521	0.0895252	0.0576265	-0.728839	-0.265687	-0.198926	-0.289749	1.01194
Noninvasive	0.307973	-0.458441	0.384211	-0.407258	1.36667	1.07652	0.00471008	1.57132	0.228979	0.272811
Noninvasive	1.21346	-1.78078	-0.545749	0.153306	-1.19328	0.480491	-1.31948	2.00094	-0.583851	2.75508
Invasive	0.846524	0.0860002	0.298753	0.0209814	-0.392793	-0.594892	-0.0512288	-0.721114	-0.317423	-0.110386
Noninvasive	1.11917	-0.28054	0.127996	0.116309	0.0221725	-0.374384	-0.337649	4.41803	0.916031	-1.19923
Noninvasive	0.318223	-0.46816	0.413686	0.0858586	-0.386258	-0.33373	0.0935881	-0.751354	1.11675	-1.12776
Noninvasive	0.253055	-0.534336	-0.0161178	-0.202718	-0.526155	-0.3772	-0.796213	0.0236846	-0.225349	-0.265861
Noninvasive	-0.363032	-0.240105	-0.480475	-0.71046	1.79026	0.758468	8.92455	2.71966	2.19787	-1.0041
Noninvasive	-0.0637164	2.69048	0.221207	-0.500252	-0.26402	-0.473433	-0.550144	-0.017299	-0.873919	-0.380095
Noninvasive	-1.59867	-1.46629	-0.655474	0.392001	-0.790772	-1.19347	0.42815	0.2928	0.201065	0.275328
Invasive	-0.515691	0.00216898	0.698027	-0.0312066	0.967312	-0.396181	-0.515902	-0.728567	-0.379663	0.289035
Invasive	-0.45494	-0.100292	0.49201	-0.210426	-0.515861	-0.196332	-0.113147	-0.137246	0.0985135	-0.435434
Noninvasive	1.41849	-0.234308	0.101699	0.26742	-1.1021	-1.00289	0.228451	0.376896	0.999746	-0.0505486
Noninvasive	0.654004	-0.569032	0.523666	0.0568654	0.670887	0.055845	-0.150234	-0.128184	-0.402475	-0.144641
Noninvasive	1.06249	-0.0439117	0.4859	-0.0278729	-0.804915	-0.441157	-0.0702389	-0.474215	-0.649656	0.476846
Noninvasive	-0.643816	0.179747	-1.53447	-0.414605	-0.292262	-0.96018	-0.177334	-0.156463	-0.018081	-1.87492
Noninvasive	1.3609	-0.730869	0.306296	-0.028946	-0.683453	0.88577	-0.255738	-0.253463	-0.700623	0.854758
Noninvasive	0.772112	0.240868	0.0608914	-0.178958	-0.460776	-0.376052	-0.625183	-0.535693	-0.626477	-0.343155
Noninvasive	2.24736	0.271832	-0.536969	0.00235049	-1.01351	-0.333119	-0.417059	-0.429483	-0.516287	0.258181
Noninvasive	0.454583	2.00353	0.245279	-0.374816	-0.279588	0.426418	-0.298651	-0.590063	-0.0415024	-1.30039
Noninvasive	1.32202	0.121628	0.144427	-0.073538	-0.763002	-0.355385	-0.4699	-0.346545	-0.377577	-0.515187
Noninvasive	0.99685	-0.368376	0.309095	-0.0986696	-0.675052	-0.244631	-0.306476	0.0891051	0.743334	-0.596286
Invasive	0.245357	0.1926	0.273433	-0.280204	-0.00464071	-0.774238	-0.965147	-0.183701	-0.478622	-0.719838
Noninvasive	3.58275	0.74106	-1.04969	0.368393	-1.54521	-0.466663	-1.35083	2.54865	-1.16613	3.00498
Invasive	0.342408	2.17299	0.348236	-0.26486	0.201712	-0.491092	-0.168516	-0.757276	-0.186715	0.623674
Noninvasive	1.04727	-0.0833018	0.33376	-0.0684293	0.906925	-0.179494	0.687584	-0.0708651	-0.912124	0.804749
Noninvasive	-0.708466	-0.97966	-0.707127	-0.183588	-0.424619	-0.12217	-0.266151	-0.109651	-0.201093	-0.81144
Noninvasive	-0.911843	-0.101559	-3.02191	-0.33326	0.305347	-0.294175	0.492105	-0.764091	0.468113	-2.06171
Noninvasive	-0.430902	0.106572	-0.505155	0.0269039	5.79086	-0.783458	1.89554	1.98175	-1.57057	-2.179
Noninvasive	-0.181849	-0.587769	-1.99927	-0.385747	0.180225	0.934282	-0.659757	-0.507742	-0.825683	-0.407319
Invasive	-0.266596	0.629273	0.669538	-0.141491	0.521651	-0.470462	-0.283635	-0.471039	0.169117	-0.57164
Noninvasive	1.39412	-0.440639	-1.18168	-0.0110711	-0.68615	-0.75124	-1.32088	0.186371	-0.365647	0.62758
Invasive	0.288552	-1.46344	0.274204	0.408602	-0.624801	-0.844683	0.0327837	1.91769	1.07921	1.58618
Invasive	-1.28967	-0.461908	0.476783	0.120029	-0.364716	-0.23019	0.160563	-0.335043	-0.636023	0.745572
Noninvasive	0.163198	-1.08015	-3.29635	-0.31865	0.262102	3.20899	0.45707	-1.09413	-0.756786	-0.739585
Noninvasive	-3.67364	0.0446836	-2.54146	0.522328	-1.16067	-0.361761	3.16345	1.36942	-2.76292	1.71586
Noninvasive	-1.23509	-1.50812	0.145027	0.448738	-0.977022	-1.15137	0.468197	-0.0961521	0.878425	0.0512216
Noninvasive	1.20951	-0.400291	0.402434	0.184215	-0.331219	-0.506952	0.665506	-0.34743	-0.778228	1.03198
Noninvasive	-1.30119	0.992204	-0.360565	-0.288564	-0.722368	-0.710415	0.192096	0.455368	-1.53084	1.16215
Noninvasive	1.10508	0.105313	-0.600054	-0.451961	-0.405074	0.692805	-0.73462	-0.669608	-0.775031	-1.09667
Noninvasive	0.676737	-0.673016	-0.446255	0.0272455	-0.420494	-0.394698	-1.01664	-0.0413369	-0.0547116	-0.226106
Noninvasive	-0.868743	0.627883	0.546653	-0.209311	1.39464	0.891611	-0.71657	-0.364813	0.895517	0.435964
Noninvasive	0.531192	-1.09392	-1.76227	-0.0565933	-0.462037	1.63564	-0.297586	-0.297821	-0.352482	-0.0332396
Invasive	-0.878784	-1.59213	0.642986	-0.0286422	1.60576	0.449625	-0.624696	0.204713	-0.171103	1.27978
Noninvasive	1.14754	0.0927741	0.0452867	-0.457144	-0.159286	1.18482	-0.649564	-0.712626	-0.711493	-0.741565
Noninvasive	-1.41224	0.248794	-0.869918	-0.426604	-0.713029	-0.823309	0.186896	0.538571	0.810905	-1.57654
Noninvasive	0.216802	0.1292	0.692183	-0.202466	-0.290861	-0.521873	-0.30391	-0.206041	-0.189374	-0.148967
Noninvasive	2.20034	0.722903	0.198125	0.0748937	-0.912108	-0.782232	2.78981	-0.750262	-0.345748	0.666994
Noninvasive	-0.761799	0.681914	0.499037	-0.224867	-0.338893	-0.182566	-0.236445	-0.112679	-0.229449	-0.450705
Noninvasive	-0.300048	-1.61331	-1.06526	0.414511	-0.781193	-1.01059	-0.516264	0.371933	0.618853	0.538964
Invasive	0.0641629	1.39567	0.46272	-0.344624	1.00356	-0.118108	-0.213966	-1.09765	0.0599444	0.878754
Noninvasive	1.64326	0.40552	0.136704	0.133567	0.439383	-0.870621	1.0874	-0.438088	-1.35121	0.480506
Noninvasive	-1.99052	5.0319	-1.67549	0.284151	-2.14761	1.23805	1.64959	3.39395	-2.82485	1.84833
Noninvasive	-0.755422	-0.210643	0.33346	-0.162392	-0.527304	-0.398263	0.0946169	-0.442681	-0.580921	0.464141
Noninvasive	1.04578	0.527879	0.359803	-0.106657	0.572964	-0.428936	0.351752	-0.876339	-0.79304	0.477541
Noninvasive	-0.455249	-0.093049	0.723506	-0.261623	0.169201	-0.228986	-0.546239	-0.421379	-0.484939	0.162466
Noninvasive	0.294845	-0.315241	0.443104	-0.0915761	-0.0312956	-0.874394	-0.599634	-0.0444538	-0.074505	-0.543384
Invasive	-2.37264	-0.341844	-1.02273	3.26571	-0.67794	1.402	2.32754	-0.127087	-2.99508	-0.681238
Noninvasive	-0.164614	-0.377388	-0.261237	0.110113	-1.3479	-1.25263	0.281712	0.296923	1.23089	-0.0654425
Noninvasive	-1.83862	-0.75035	-1.22716	0.235198	-0.646108	-0.325342	1.09387	-0.0911613	0.804377	-1.04891
Noninvasive	1.18342	0.146862	0.566742	-0.4252	-0.230361	2.53299	0.070855	-0.798125	-0.365107	-0.263845
Noninvasive	0.191672	0.817436	0.195852	-0.431169	-0.536223	-0.0991399	-0.458666	-0.0831871	-0.30448	-0.108498
Noninvasive	0.242761	0.250924	-0.00132536	0.0478463	2.246	-0.875408	2.82864	-0.171258	0.155606	0.395932
Noninvasive	-0.81255	0.488734	0.696929	0.136501	0.0149064	-0.504421	0.196664	-0.726511	0.563092	0.652141
Noninvasive	0.717464	0.382205	0.454807	-0.213794	-0.587909	-0.254747	-0.206709	-0.474589	0.049677	-0.609411
Noninvasive	-0.652455	1.11191	-0.890276	-0.504555	-0.786788	-0.178381	0.120159	0.336426	0.293508	-1.61056
Noninvasive	1.56025	0.566787	0.477955	-0.137516	-0.554659	-0.0083906	1.20522	-0.894628	0.502371	0.204142
Invasive	-0.556627	-0.238326	0.476657	-0.0641946	2.46978	-0.58976	-1.18306	-0.0041931	-0.418758	-0.919595
Noninvasive	1.31865	-0.142627	0.080247	-0.244547	-0.420671	0.397486	-0.69172	-0.678873	-0.908424	-0.722417
Noninvasive	-1.46918	0.10108	-0.498918	-0.457556	-0.620513	-0.403365	0.343872	0.294842	-0.401673	-0.352479
Noninvasive	-1.17865	-0.0837682	0.135453	0.156213	-0.491335	-0.395038	0.0875751	-0.178791	0.0888514	-1.07139
Noninvasive	1.49094	1.35651	-0.259488	18.6063	-0.0280369	0.483235	-1.51645	0.139966	-0.504	-2.12557
Invasive	-0.00260502	2.63777	0.460114	-0.407132	0.1872	-0.583055	-0.490912	-0.401609	-0.0917259	-0.535616
Noninvasive	-0.153796	-0.206548	0.145485	0.125547	-0.681462	-0.754101	0.0140984	-0.410641	0.185805	-0.434329
Noninvasive	-0.846283	0.264152	-1.15722	-0.230666	-0.391887	-0.627818	0.203999	-0.262677	-0.794694	-0.894369
Noninvasive	-1.21761	0.141022	0.566747	0.0682294	-0.32655	0.00378777	0.250676	-0.427204	-0.507298	-0.0944475
Noninvasive	0.821193	0.0484502	-0.585081	-0.107025	-0.978664	-1.07098	-0.682655	0.295359	1.30674	-1.38251
Noninvasive	-0.0855555	-0.978803	-1.47915	-0.3008	-0.0235435	0.466145	-0.386046	-0.629717	0.299344	-1.71097
Invasive	-1.40019	-0.601392	0.0672219	-0.176736	-0.344266	0.840838	0.160406	-0.270781	-1.37104	0.271798
Noninvasive	1.30434	0.109645	0.307669	0.13453	-0.277526	-0.814097	0.257095	-0.517093	-0.353362	-0.117361
Invasive	-1.00788	0.19136	0.337844	-0.299812	-0.172108	-0.266066	-0.403358	-0.148578	-1.67296	0.562857
Noninvasive	-1.32928	-0.997403	-1.59706	-0.121762	-0.33298	-0.719274	0.339159	-0.10321	-0.110553	-0.568676
Noninvasive	1.41613	0.320358	-0.060799	-0.505539	1.66784	1.66115	1.66116	1.62015	-0.325986	-1.25307
Noninvasive	0.35273	-0.307189	0.299994	-0.216477	-0.584344	-0.253151	-0.498196	-0.176412	0.324028	-0.476097
Invasive	-0.245723	-1.0471	0.0582594	0.060153	-0.422512	-0.446168	-0.261923	-0.0808226	0.114623	1.66541
Noninvasive	2.10359	0.0315962	0.151257	-0.0620082	-0.750761	0.533266	1.33329	-0.58288	-0.42218	0.358742
Invasive	1.5679	0.497381	-12.0266	-0.644232	4.23266	0.706407	-1.27878	-2.22067	2.0089	4.49154
Invasive	-0.99685	-1.57818	0.677066	0.16726	-0.108251	-0.51478	-0.634222	0.526035	0.75516	0.244793
Noninvasive	-0.296142	-0.350694	0.651391	0.152786	1.1894	-0.413122	-0.330341	-0.840335	-0.513396	0.795792
Noninvasive	1.44048	-0.492822	-1.5445	-0.0280429	-0.575842	-0.213205	-1.31014	0.172418	0.196182	0.106634
Noninvasive	-0.755093	1.20263	0.454721	-0.246053	-0.0395603	-0.320664	-0.166964	-0.385988	-1.12949	2.00741
Noninvasive	0.032233	0.36114	0.458814	-0.336747	-0.189686	-0.532316	-0.310642	-0.497373	-0.42659	-0.272582
Noninvasive	-1.751	0.712011	-1.87122	-0.338985	-0.391231	-0.795655	0.799938	0.325432	-1.27081	-0.388033
Noninvasive	0.687988	-1.02128	0.448194	0.140267	-0.615058	-0.536135	-0.474851	1.17469	0.300646	0.646123
Noninvasive	0.490837	1.07763	0.350695	-0.518425	-0.264147	-0.351632	-0.673532	-0.37983	-0.971023	-0.535282
Noninvasive	-0.730954	-0.383245	0.695335	0.0330873	0.690326	1.88659	-0.624228	-0.148404	0.413537	1.43366
Noninvasive	-1.47061	-1.83631	0.19327	2.05404	-0.00758729	1.95199	0.643068	-1.1359	-2.20286	0.488306
Noninvasive	-0.397894	-0.494224	-0.545835	0.701887	-0.0884198	2.22067	0.535703	-1.38106	-1.33572	-1.88713
Noninvasive	-1.22211	1.44414	0.341479	-0.160881	-0.452297	-0.0616304	0.145863	-0.0167004	-0.744473	-0.383107
Noninvasive	0.706602	0.0460385	-4.67931	-0.101917	0.0925431	-1.42143	-0.872786	0.614216	2.73951	0.0963065
Noninvasive	1.59423	0.534643	0.380609	-0.0954748	-0.527466	-0.303089	1.14813	-0.826159	-0.416696	0.988967
Noninvasive	0.483509	-0.274642	0.547445	-0.251838	-0.247392	-0.128725	0.572935	0.0378282	0.160208	1.95132
Noninvasive	1.78125	0.185092	0.224039	-0.0812314	0.287706	0.384957	0.350327	-0.897611	-0.831144	-1.12381
Noninvasive	0.324198	-0.469372	-0.89223	-0.207608	-0.690517	-0.734068	-0.609089	0.242072	-0.156948	0.841157
Noninvasive	-0.710976	0.127231	-0.0655196	-0.239571	-0.676773	-0.956638	0.108419	-0.281698	0.242984	0.036463
Noninvasive	-1.02565	-1.25015	0.470845	-0.386226	1.41743	0.267611	-0.739557	2.09709	1.53459	1.1328
Noninvasive	-0.181623	-1.18842	0.674893	0.00935583	0.638027	0.408063	-0.714753	-0.237645	-0.185245	-0.5434
Noninvasive	0.0676872	-1.04438	0.520821	0.10707	0.866123	-0.472394	-0.855086	0.50321	-0.528509	0.334735
Noninvasive	0.374635	-1.07118	0.426916	-0.303264	-0.40168	1.05121	-0.519924	1.46741	2.28022	-0.638789

## Sheet: Combine-4mm
Invasive	RC1	RC5	RC6	RC2	RC3	RC4	RC7	RC8	RC10	RC9
Noninvasive	0.438418	0.445099	-0.65564	-0.0793333	-0.352657	-0.348332	-0.509951	-0.359693	-0.744526	0.224717
Noninvasive	-0.158229	-0.626353	3.40171	0.0557813	0.116198	-0.398157	1.08659	-2.13936	-1.28159	2.14432
Noninvasive	-0.185133	-0.181533	-0.347274	0.803663	-0.184066	-0.329472	0.37908	-0.183333	0.0126835	0.165665
Invasive	-1.79232	-0.314718	-0.224685	0.809473	0.293902	-0.418683	1.2537	0.0417245	1.51607	0.0324879
Noninvasive	-1.13369	-0.977184	-0.386331	0.285456	0.291443	0.317704	-0.731458	-0.742085	0.787573	-0.199121
Invasive	-0.431956	0.665616	-0.463062	0.711293	0.00303349	-0.0424162	0.601093	-0.00866456	1.41156	0.264904
Invasive	-0.810824	0.300841	-0.28341	0.718115	-0.16562	-0.0687938	1.3161	0.469859	0.958956	0.590159
Noninvasive	-0.926618	1.63664	-0.0919363	0.338687	-0.133551	0.142019	-0.759783	-0.896991	0.590289	0.48039
Noninvasive	1.06913	-0.653724	-0.349924	0.120005	0.219486	-0.4257	0.136053	-0.744437	0.506373	0.307422
Noninvasive	-1.10529	0.417809	0.139843	-1.99729	-0.536939	0.41549	-0.276884	-0.574986	-0.733801	-1.28374
Noninvasive	-0.893155	-0.900639	-0.430025	-0.192165	0.117572	-0.200139	-0.476936	0.357773	-0.727933	-0.142163
Noninvasive	-0.929124	-0.366028	-0.321824	0.629766	-0.0925566	-0.56776	-0.724444	0.11965	0.163328	0.231525
Noninvasive	-0.431166	1.24202	-0.46533	0.643514	-0.100786	-0.0359962	-0.302726	-0.165671	-0.0981363	-0.294403
Invasive	-0.713785	2.56184	-0.553774	-0.0760689	1.49153	0.0391324	3.61047	4.09991	2.89991	1.74444
Noninvasive	-0.343118	2.02508	-0.360882	0.62248	-0.480085	0.0148243	0.132441	0.0436939	0.173306	0.88771
Invasive	-1.28313	0.0819082	-0.480957	0.768085	0.576044	0.514813	1.55374	1.19741	1.48373	-0.220555
Noninvasive	-0.780459	-0.196946	-0.316112	-0.0240654	-0.0996839	-0.648168	-0.6498	0.419366	-1.03537	-0.0695366
Invasive	-0.962395	0.88254	0.416545	0.234148	-0.262123	0.516016	5.18218	0.42116	0.628087	0.0385507
Noninvasive	-0.462518	-1.04664	-0.25893	0.476621	0.0764292	-0.636705	-0.970816	-1.05913	3.05787	0.754486
Noninvasive	-0.494848	-1.34743	-0.49028	0.347473	0.504156	-0.548524	-0.56741	-0.317323	0.530232	0.138942
Invasive	-0.730063	2.33973	-0.083424	0.28356	0.0280611	3.23676	0.557593	1.54675	1.63413	4.02186
Invasive	-0.522599	-0.331837	-0.382516	0.652304	-0.148351	3.97837	-0.423912	1.41305	-0.990203	-0.187816
Noninvasive	-0.720451	0.660193	-0.358731	0.610265	0.0638587	0.194226	2.7294	-0.291481	2.05876	0.0772678
Noninvasive	0.798119	-0.89555	-0.21241	-0.432368	0.19965	-0.989669	-0.311066	-0.519388	0.402184	1.98287
Noninvasive	-0.626269	1.14526	-0.576346	0.436368	0.377459	-0.199091	0.384411	3.61461	-0.542971	-0.188895
Noninvasive	-0.670561	-1.52081	3.39316	0.546456	-0.180755	0.47506	-0.915014	1.20755	-0.457093	2.18144
Noninvasive	-1.06728	-0.596203	-0.272663	0.0383507	-0.339325	0.337127	-0.821252	-0.674907	0.189681	-0.216697
Noninvasive	0.225592	-1.11566	-0.156543	0.553524	0.0499986	-0.0946243	0.341787	-1.00338	-0.060297	0.651676
Noninvasive	-1.78854	2.87171	1.3106	-1.18169	0.292578	1.21816	-1.94037	-0.801914	0.908477	0.637732
Noninvasive	-0.296908	3.14015	-0.0714267	-0.0511947	0.570846	0.811611	-0.892224	2.7762	2.20377	2.06013
Invasive	-1.04155	-0.120784	-0.3918	0.702565	-0.0522199	-0.308942	-0.377652	0.458495	-0.264706	-0.230431
Noninvasive	-0.238084	1.40399	-0.51535	0.569408	-0.0208148	2.02921	0.856074	1.13426	1.92038	1.4603
Noninvasive	-1.79064	1.3175	0.533955	-0.159794	0.0473687	-0.104851	-1.44542	-0.872961	2.16037	1.0946
Noninvasive	-0.863943	-0.344048	0.279918	0.508253	-0.233396	1.87968	2.57497	2.85389	0.225011	0.590012
Invasive	-0.658114	0.0825663	-0.438506	0.507849	-0.399665	-0.173486	-0.47584	-0.605717	-0.269381	0.130222
Noninvasive	-0.503075	-0.368976	-0.42284	0.641109	0.162472	0.480648	0.66418	1.80951	2.5712	-1.0537
Invasive	-0.950081	0.945404	-0.118242	0.274632	-0.255653	0.0395841	-0.790968	0.0291263	-0.627331	-0.0122319
Invasive	0.203379	-0.391386	1.13385	0.383321	0.174765	-0.461083	1.92148	0.561022	-0.45427	-0.934409
Noninvasive	-1.06025	2.71521	0.059322	0.436009	-0.0851126	-0.317794	-0.0989575	1.33525	1.0459	2.39508
Invasive	-0.729521	1.20209	-0.274604	0.689725	-0.0698228	-0.136848	0.493148	2.16751	-1.44427	0.264487
Noninvasive	-0.882728	0.0399033	-0.349039	0.600425	1.31244	2.92634	-0.174289	0.752044	0.183902	0.163838
Noninvasive	0.125335	0.315622	-0.683002	0.380284	-0.450818	-0.0695961	-0.14377	-1.35995	-0.491792	0.00851975
Noninvasive	-0.710973	-1.60943	-0.388982	-0.146331	0.105936	0.0621746	-0.791556	-0.211544	0.426463	-0.187902
Noninvasive	-1.07089	1.79661	-0.358082	0.522464	-0.208535	-0.104114	0.656114	0.236674	1.38729	1.35142
Noninvasive	-0.615417	-0.270797	-0.106099	0.469673	-0.336491	4.89516	0.129889	3.88886	0.902893	2.47511
Noninvasive	-1.48022	-0.130267	-0.098808	0.128624	1.13896	-0.340852	-0.793899	-0.504332	0.2136	-0.743156
Noninvasive	-1.28413	1.21084	0.0157692	0.379693	0.371592	1.09717	-0.817115	0.258999	-0.0436556	0.300421
Noninvasive	-0.588495	-1.6453	-0.628432	-0.623328	-0.035165	0.502881	-0.293678	-0.330051	-0.0445039	0.029271
Noninvasive	-1.33836	-1.10218	-0.205564	0.780152	0.103943	0.547361	0.944309	1.52971	1.48152	0.0724979
Noninvasive	-0.594288	-0.803181	-0.481864	0.519776	0.05637	-0.595747	0.0824795	0.190147	-0.301806	0.242845
Noninvasive	0.85116	-0.628298	-0.314619	0.426085	0.0231535	0.00735251	0.518348	-1.20066	0.276256	0.15564
Invasive	-1.09119	-0.105143	-0.319148	0.802112	-0.0741703	0.541279	2.11449	-0.175478	0.910379	0.0104061
Noninvasive	-0.0892083	-0.871304	-0.675617	0.671284	0.249748	-0.397052	-0.243344	0.45222	0.295174	-0.501998
Noninvasive	-0.763587	2.15763	-0.243363	0.487617	-0.22495	-0.0235007	-0.217792	-0.550646	0.437411	0.755555
Noninvasive	-1.88223	-0.235186	0.0694371	-0.13466	0.769176	0.0812151	-0.737444	0.242749	-1.10251	-0.864176
Noninvasive	-0.699265	2.82743	0.0597238	0.271905	-0.107222	0.0815829	-0.756538	-0.551466	0.0181312	0.509469
Invasive	-0.416617	-0.910202	0.681124	0.45281	0.0973965	-0.560135	1.85666	-0.920044	-0.417457	0.647118
Noninvasive	-1.40676	-0.502975	-0.405059	0.764288	0.346838	0.0904802	0.848696	0.0107543	2.4906	0.339615
Noninvasive	-0.958861	-0.856451	-0.465314	0.810969	1.17273	1.40957	0.0182063	1.66703	-0.643862	-0.886088
Noninvasive	-0.0945234	-0.114027	-0.700258	0.53101	-0.065777	-0.294329	-0.0489248	-0.391652	0.178456	-0.169895
Noninvasive	0.314206	-1.38355	0.216043	0.557587	-0.0757793	0.736229	-1.10125	0.356248	0.729947	1.02948
Noninvasive	-1.05286	-0.0102035	-0.34274	0.637372	-0.159148	0.878284	-0.449955	-0.540789	0.109858	-0.161047
Invasive	-0.0636294	3.32446	-0.549247	0.382478	-0.236087	1.24583	1.50328	0.577122	1.88658	2.10275
Noninvasive	-0.508172	1.39843	-0.457232	0.64325	0.352026	0.728398	0.118438	1.27436	1.46357	0.722391
Noninvasive	-0.74736	1.37019	-0.118402	-0.000391476	0.330152	0.0357874	-0.887953	0.905572	-0.129408	-0.284319
Noninvasive	-0.506714	-0.22299	-0.239374	0.686648	0.392349	-0.184983	1.68768	0.776422	1.43767	-0.369751
Invasive	-0.101741	0.179026	5.46256	0.0774402	-0.0714173	-0.431322	0.304302	-1.61753	-2.52298	2.0765
Noninvasive	-0.987174	2.43	0.266266	-0.0810985	-0.463836	-0.286377	-1.05712	-0.923955	-0.493533	0.300953
Noninvasive	0.775418	-0.310579	-0.77735	-4.79647	-0.109204	-1.188	1.87059	1.20624	0.972577	1.87662
Invasive	0.533648	0.371934	0.646831	0.392056	0.133689	-0.551856	2.01337	0.655393	0.574156	-1.46461
Invasive	0.115729	-0.549163	2.09131	0.480625	-0.0292233	-0.335576	-0.0019466	0.292169	0.0455831	1.0178
Invasive	0.239491	-1.54719	-0.292196	0.329663	0.321332	0.366564	-1.55396	1.61847	0.467849	0.250065
Invasive	0.0965136	-0.7591	-0.426506	-0.391462	-0.2047	2.04082	-0.739389	-0.783157	0.121506	-0.107064
Invasive	-0.677691	-1.69673	-0.0821914	-0.216189	0.170581	-0.482001	-1.34104	2.01058	-0.246276	1.09537
Invasive	0.563133	-0.0728733	-0.364054	0.298065	-0.080177	-0.619828	-0.95629	1.29399	-1.30457	0.461038
Noninvasive	-0.201989	-0.066268	-0.297281	0.628441	-0.48811	3.38084	-0.56945	-0.0621306	-0.245552	0.444409
Invasive	-0.46678	-0.752497	-0.160574	0.625394	-0.0285252	-0.51194	0.984401	-0.508787	0.00243091	0.249387
Noninvasive	0.0236146	-0.989053	0.758566	0.500595	0.0190938	-0.463562	0.338657	-0.486916	0.508077	1.21082
Noninvasive	0.597146	-0.621102	-0.765307	-2.49581	-0.469495	1.398	0.67976	-0.580378	0.17857	-0.478261
Noninvasive	0.418098	0.354579	-0.778735	0.616471	-0.224211	0.341005	0.0310457	-1.00565	-0.995408	-0.451955
Noninvasive	2.40224	0.0654832	-0.418883	-0.30244	-0.0119082	0.00151447	-0.435464	-0.895133	-0.119894	1.11788
Noninvasive	1.209	0.983292	-0.537734	0.398403	0.105129	-1.00318	-0.284402	0.90364	-0.526673	-0.68364
Noninvasive	1.11	-1.1772	-0.906412	-2.58137	-0.283367	3.10614	0.633052	-1.29281	0.934865	-0.165263
Noninvasive	-1.5818	-1.41672	3.84553	0.280839	-0.0259656	-0.295969	0.870433	-1.99422	-2.70801	4.60766
Noninvasive	0.374494	-0.550231	-0.760928	-1.19884	-0.344329	0.140749	0.0422833	-0.667932	-0.452774	0.180303
Noninvasive	-1.50081	-1.54969	-0.124453	0.747787	0.1924	-0.602712	-0.649509	0.304744	1.00916	0.349929
Noninvasive	-0.424889	-1.2889	0.0469806	0.51591	0.491157	-0.860427	0.591464	2.09144	-0.567932	-0.318925
Noninvasive	0.783424	1.71639	-0.473833	0.524148	-0.383852	-0.37028	0.862001	-0.0184707	-0.579447	-0.207484
Noninvasive	0.433647	-0.517328	-0.703167	-0.141674	-0.212648	-0.374556	-0.153947	-0.515129	-0.703475	0.877877
Noninvasive	0.173804	0.74643	-0.474139	-0.914111	-0.478471	0.454136	-0.833722	-1.90496	2.95653	0.392002
Noninvasive	0.563079	1.31	-0.505466	0.521384	-0.415597	-0.744956	0.451049	-0.084346	-0.718778	-0.0453146
Noninvasive	-0.315083	2.94238	-0.460637	0.477552	-0.267692	-0.42062	2.08827	0.885511	1.36657	0.913274
Noninvasive	1.04636	0.0739456	-0.420252	0.439448	-0.10333	-0.185181	-1.05502	0.389916	0.0930358	-0.111726
Noninvasive	1.23221	0.507296	0.357328	0.434637	-0.0860045	-0.641645	0.32391	0.641579	0.571644	-0.656268
Invasive	0.2448	0.252871	-0.586797	0.282988	-0.357216	-0.574746	-0.145868	-0.612366	-0.638287	0.552426
Noninvasive	-0.175781	0.134378	-0.227031	0.574063	0.158593	-0.800269	0.264366	2.24533	-1.88825	-0.617575
Noninvasive	2.06467	-0.391197	-0.0750678	-0.216821	-0.202261	1.39285	-1.14147	0.608881	-0.0567654	0.689717
Noninvasive	0.00523709	0.361544	-0.436386	0.224757	-0.0742389	-0.72469	-0.442806	2.29559	-1.78409	0.0743374
Noninvasive	0.748419	0.446123	-0.495881	0.626259	-0.169061	-0.554667	0.08552	-0.364734	0.113378	-0.523021
Noninvasive	1.03101	0.82819	-0.706777	0.545773	-0.4555	1.18033	0.0433311	-0.391111	-0.413118	-0.727179
Noninvasive	-0.704298	-0.536227	-0.358813	-0.818589	-0.122547	0.476192	-0.490347	0.0290353	-0.911313	-1.04789
Noninvasive	-0.173732	-0.448615	-0.703809	-0.537803	-0.373222	-0.0288115	-0.0289527	-0.826374	-0.663635	0.0651151
Noninvasive	0.597291	-0.360914	-0.649447	0.0284662	0.0997944	-0.655785	-0.691939	-0.172378	0.40132	-0.0267409
Noninvasive	-0.671255	2.04203	0.27885	-3.63113	-0.390347	-1.86862	0.41671	1.02503	-1.54823	0.0191075
Noninvasive	1.74567	0.316343	2.12437	0.119682	-0.602449	1.25726	-0.528644	3.50127	1.22798	-4.03076
Noninvasive	-0.192229	0.506152	0.546282	0.477363	-0.130855	-0.392977	3.54938	-0.258845	-1.97242	-0.630337
Noninvasive	0.459475	-0.650727	-0.574742	-1.13565	-0.0372082	3.70001	-0.363271	-0.663152	-0.853332	-2.05724
Noninvasive	-1.09073	0.693295	-0.0723324	0.0449377	-0.567863	0.317322	-0.949551	-1.15229	-0.680373	-0.471228
Invasive	-0.493581	-0.32058	-0.266627	0.785297	-0.426716	1.18439	0.309566	0.3409	-0.900304	0.672499
Noninvasive	0.590626	0.0310978	-0.741127	-0.140637	-0.407099	0.519249	-0.479701	0.404715	-1.51398	-0.320843
Noninvasive	-0.0734852	-0.241526	0.166155	0.601558	0.000922533	-0.757134	1.71255	-0.906183	-0.362898	-0.0111472
Noninvasive	0.0757124	-0.469852	-0.311919	0.711472	-0.376369	1.91388	0.766076	0.216248	-1.044	-0.18489
Noninvasive	0.0822413	-0.723498	1.0546	0.421385	0.0990113	0.122475	2.3738	-0.30738	0.127592	-1.50507
Invasive	1.7316	0.0845678	1.02121	0.180914	0.140636	-0.387338	0.0396874	-0.604083	0.859238	-1.57402
Invasive	1.40233	-0.572528	0.18537	0.185898	0.22773	-0.440991	-0.529166	0.736036	-0.262601	0.0458016
Noninvasive	0.37571	0.783097	-0.421451	-1.01039	-0.304264	-0.897092	-0.610005	1.6685	-1.76313	-0.00171169
Noninvasive	-0.594972	1.86949	-0.142819	-0.11913	-0.475531	-0.181518	-0.519578	0.270313	-1.79074	0.0496001
Noninvasive	-0.217068	-0.0467167	-0.589718	0.571929	-0.263283	-0.603995	0.256614	-0.786774	-0.492554	-0.259
Noninvasive	-0.15197	0.198148	-0.491886	0.602066	0.0754247	-0.738536	0.0890217	2.74227	-0.673913	-0.637683
Noninvasive	-0.483933	-0.161107	-0.490772	0.805103	-0.105573	-0.447524	0.0411996	0.389043	-0.554732	-0.449028
Noninvasive	1.014	-0.62016	0.00642552	0.41918	-0.0340801	0.344117	-0.413269	0.028385	-0.0142038	0.240637
Noninvasive	0.410004	-0.692364	-0.389763	0.122128	-0.0362268	-0.471679	-0.998763	0.377854	0.790562	0.225529
Noninvasive	0.0334924	-0.687236	-0.324925	0.678134	0.352049	-0.689919	0.242049	-0.454884	-0.161511	0.379749
Noninvasive	0.542895	-0.283707	-0.326134	0.530951	-0.045261	-0.292817	-0.46292	0.671213	-0.913705	-0.123105
Noninvasive	-0.913223	-0.687143	0.2468	0.733686	0.00365125	-0.249709	1.80201	-0.335886	0.318141	0.410422
Noninvasive	-0.49069	1.88517	-0.282065	0.0591081	-0.333944	-0.447115	-0.319169	-1.16764	-0.229179	0.30824
Noninvasive	1.31676	1.14925	-0.342397	0.488217	-0.432684	-0.0464421	0.0675349	0.665988	0.072625	-0.0456977
Noninvasive	0.882887	0.44933	-0.49945	0.678051	0.121583	-0.562303	-0.0370081	0.776529	-0.254258	-1.19234
Noninvasive	1.21134	0.612586	0.628109	0.34093	-0.0437206	-0.906765	0.855422	-0.234611	-0.198282	-0.366464
Noninvasive	0.921558	-0.871104	-0.517121	0.37983	0.308101	0.00405469	-0.223152	0.576172	-0.641905	-0.688348
Noninvasive	1.04722	-0.828164	0.1174	0.38241	0.157999	-0.0140274	-0.160069	0.79037	-0.39344	0.0231986
Invasive	-0.737811	-0.460481	-0.347196	0.497886	-0.261236	-0.379351	-0.439518	0.601871	-0.123818	0.562533
Noninvasive	-1.07824	0.117741	-0.140011	-0.054078	0.130746	-0.335791	-1.08486	0.240578	-0.0115037	-0.745462
Noninvasive	-0.089364	-0.418471	-0.560606	0.429843	-0.164419	-0.168432	-0.474768	0.0126885	-0.789374	-0.095211
Noninvasive	-1.29416	0.671223	-0.0831632	0.203447	-0.423541	-0.202712	-1.01176	0.592489	0.145949	0.0246135
Noninvasive	-0.772477	-0.00465078	-0.370589	0.69651	-0.178914	-0.636718	-0.307817	-0.512313	-0.247287	-0.124764
Noninvasive	-1.14397	1.54173	0.0853174	-0.0767078	-0.00637579	-0.538974	-0.862178	-1.10729	-0.211475	-0.420684
Noninvasive	0.927409	-0.943883	-0.133895	0.629515	0.279168	0.349513	-0.454838	0.369267	1.27126	-1.42265
Invasive	-0.788476	-0.969555	-0.29713	0.546758	0.520898	-0.90795	-0.427317	2.92085	0.576872	-0.885416
Invasive	-0.595679	-1.52695	0.636742	0.671034	-0.303566	0.667272	-0.753832	0.217094	-0.762888	2.36076
Noninvasive	0.0551708	-0.473979	0.0367281	0.573183	0.0321155	-0.58366	1.01965	-0.979182	-0.683069	0.28907
Noninvasive	0.0175933	-0.369373	2.74133	0.306926	-0.290979	0.443877	1.36601	-0.622843	-1.05838	0.618912
Noninvasive	-2.08452	0.376945	0.918583	-2.13314	-0.446078	0.638862	-1.079	-0.746682	0.380305	-0.833825
Invasive	0.312214	-0.490995	0.565057	0.407434	0.0232011	-0.62839	0.939843	-0.764241	0.957388	0.185103
Noninvasive	0.873816	-0.80075	0.0185332	0.713487	0.169308	1.9439	-0.772018	2.17043	-0.931561	-1.04161
Noninvasive	-1.11863	1.4656	0.149249	0.0448174	-0.374802	-0.557303	-1.14196	-0.31242	-0.367393	0.231969
Noninvasive	3.17706	0.935652	2.57371	-0.0302398	0.11297	0.116549	-1.96106	1.13955	0.821859	-1.29815
Noninvasive	1.43511	0.212906	-0.430126	0.437737	-0.229226	-0.103872	-0.580385	-0.14797	1.56478	-0.398927
Invasive	-0.234006	-0.21844	-0.233446	0.714594	-0.0639263	-0.862919	-0.0372572	-0.0774363	-0.469161	0.623765
Noninvasive	0.854549	0.0101471	1.20544	0.290691	0.109139	-0.447833	0.409295	0.030269	1.53877	-2.21652
Noninvasive	0.310226	4.09407	-0.251532	0.394582	-0.850268	-0.208647	0.146755	0.604083	-0.978822	1.36369
Noninvasive	-0.103037	0.524796	-0.462439	0.743921	-0.267326	-0.147781	0.627624	0.0237327	-0.804149	-0.282771
Noninvasive	-0.804654	-0.455052	-0.0764925	0.666199	0.160739	-0.472697	2.53448	-0.909523	-0.358044	-0.684529
Noninvasive	0.384729	-0.104285	-0.832534	0.198273	-0.340767	0.963868	-0.31161	-0.743649	-0.865439	-0.76265
Invasive	-0.223625	-0.18059	-0.422698	0.0353383	-0.293215	-0.546088	-0.664272	-0.930742	0.789015	0.737131
Noninvasive	1.08952	1.18999	-0.262084	0.488351	-0.460622	0.504507	-0.246395	1.78737	1.56609	-0.484831
Noninvasive	-0.0582322	0.742955	-0.512846	0.821347	-0.150631	-0.257995	0.68021	-0.514629	1.43115	-0.535031
Noninvasive	-0.29158	0.332388	-0.670793	0.728577	0.151578	-0.393123	-0.00239841	0.272702	-0.337927	-0.831749
Noninvasive	0.751647	-0.40516	0.477988	0.497618	-0.0747209	-0.0970786	0.484152	-0.404426	0.0947291	-0.101755
Noninvasive	-0.0718144	-0.155287	-0.39916	-0.154745	0.130707	-0.942378	-0.82593	0.257927	-0.802781	-0.425625
Noninvasive	0.87698	-0.810104	-0.392892	0.552543	-0.152582	1.46259	-0.094872	-0.236928	-0.363615	-0.266878
Noninvasive	0.400454	-0.16231	-0.693093	0.27768	0.631656	-1.14858	-0.0828876	-1.11083	1.92378	-0.85122
Invasive	0.521963	-0.383403	1.69334	0.356039	-0.715288	3.14414	1.57434	-0.166491	-0.880882	0.95726
Noninvasive	-0.157697	1.80579	-0.437373	0.790616	-0.480858	0.054305	0.345037	0.825744	-1.27648	-0.469522
Invasive	-0.0698277	-1.23858	-0.537818	0.330393	0.12103	-0.473299	-0.109183	-0.161748	-0.0179499	0.457943
Noninvasive	-1.69102	-1.70377	0.046219	-0.934915	1.68854	-1.6304	-0.835748	-0.495633	1.62034	-0.699775
Noninvasive	-0.831465	0.141921	-0.330905	0.597739	-0.353505	-0.390949	-0.435946	-0.728731	-0.505887	0.0951184
Noninvasive	-0.452477	-0.0413819	-0.348563	-1.69599	-0.685471	1.19651	0.140613	-0.800517	-0.724648	-1.02315
Invasive	-0.118425	-0.00615378	1.4291	0.240475	-0.143363	-0.151782	3.22994	-0.876425	1.04595	-1.40685
Noninvasive	1.00775	-0.0167027	-0.221255	0.573279	0.116871	-0.36921	0.537141	0.0859676	0.631672	-1.25444
Invasive	-0.62114	-1.6518	-0.182538	0.703989	-0.211455	1.91181	-0.160516	0.244784	0.0870809	0.783827
Noninvasive	1.25394	-0.411968	-0.528994	0.655687	-0.226923	1.20974	-0.227202	-0.576922	0.650113	-0.682666
Noninvasive	0.494072	-0.61098	-0.327796	-0.205206	0.0468403	-1.09141	-0.367172	-0.0599522	-0.393224	1.83152
Noninvasive	0.0864268	-0.161948	-0.38388	0.59094	-0.146787	-0.726499	-0.0382685	-0.340626	-0.508042	-0.136671
Noninvasive	-0.403225	-0.416091	-0.349533	0.196305	-0.454598	2.02004	-0.798491	-0.421896	-0.560758	0.168629
Noninvasive	2.88335	0.435025	1.02365	-0.243097	0.298992	-0.677828	-0.823835	0.586949	0.912989	-1.79401
Noninvasive	0.353392	-0.177072	-0.442824	0.52876	-0.182686	0.280761	0.0554492	1.63625	-1.11606	-0.966279
Noninvasive	-0.530872	-0.183008	-0.4501	-0.33198	-0.373802	0.837313	-0.584491	-0.661383	-0.902145	-1.32058
Noninvasive	-0.0545255	-0.224209	-0.564391	0.185529	-0.176527	-0.461255	-0.713737	-0.820737	0.346921	0.0803928
Noninvasive	2.08831	-0.254763	-0.729233	-1.96433	0.399556	-1.16603	-0.200111	0.931753	0.274356	1.72711
Noninvasive	-1.1361	-0.269523	-0.312363	0.645289	-0.282027	-0.291845	-0.542289	-0.22214	0.0838801	0.208954
Invasive	-0.228597	-0.708749	-0.360149	0.681503	-0.143017	0.0528364	0.142971	0.255222	-0.946866	0.160493
Noninvasive	0.443212	1.15649	-0.615349	0.0259509	-0.595602	-0.552849	-0.281483	-1.02761	-1.48595	0.114901
Noninvasive	-0.629147	-0.318016	-0.534026	0.737164	0.294519	-0.414798	-0.338732	-0.537001	0.507469	-0.807893
Invasive	-1.5612	-1.29243	-0.112064	0.782538	-0.0308088	0.716698	0.34918	1.33607	0.689946	0.455773
Noninvasive	-0.626783	2.60415	-0.0823554	0.449543	-0.581664	-0.168056	-0.560148	-0.479429	0.0880186	0.492087
Noninvasive	0.375585	-0.568823	0.667551	0.362395	0.164761	-0.909182	0.025831	-0.263619	1.45686	0.199683
Invasive	1.52185	0.219602	-0.37242	0.252764	0.0987548	-0.691257	-0.312543	-0.296423	0.216682	-0.0741995
Invasive	0.807396	-0.337484	0.572043	0.323883	0.0566807	-0.638105	0.400958	-0.646105	-0.250961	0.901809
Noninvasive	1.78383	0.236908	0.615838	0.248962	-0.0240695	-0.302579	-0.553399	0.36726	1.16749	-1.26741
Invasive	-0.314762	0.31285	-0.312043	0.755121	-0.345983	0.000927984	0.664883	0.546685	-0.136522	0.653399
Noninvasive	-0.800996	0.90087	-0.2725	0.436963	-0.338836	-0.424629	-0.624957	-0.400241	0.0915798	-0.458661
Invasive	-0.472824	-0.860508	-0.00465198	0.672677	-0.281672	1.01923	0.20778	1.97112	-1.4052	0.399728
Noninvasive	-0.764235	-1.0037	-0.451897	0.375392	0.0382898	1.10327	-0.664872	-0.552724	-0.539192	-0.726849
Noninvasive	-1.1306	-0.525005	-0.0942357	-1.41514	-0.0777269	-0.232771	-0.366965	0.00358229	-0.496814	-1.16714
Noninvasive	-0.180132	-0.620542	-0.626564	0.142111	-0.111955	-0.177221	-0.49132	-0.251167	-0.347674	-0.384222
Noninvasive	0.876221	-0.261484	-0.366129	0.568858	0.255188	-0.467723	-0.181359	0.00723816	0.403277	-1.09949
Noninvasive	1.61664	0.18906	0.301138	0.342768	-0.17166	-0.205356	-0.534534	-0.570272	2.01797	-0.2921
Noninvasive	-0.361067	-0.571198	2.56017	0.0822436	0.198203	-0.415191	3.30225	-2.40275	-0.972732	-0.283491
Noninvasive	1.14609	0.177674	-0.813456	-1.08887	-0.26844	-0.659147	0.349144	-0.0354143	-1.63051	1.72936
Noninvasive	0.858234	-0.258184	-0.508247	0.274658	-0.0633065	-0.609074	0.0879617	-0.78047	-0.500753	0.403737
Invasive	-0.127016	-0.646539	0.0154175	0.640349	-0.173453	-0.473933	0.77568	-1.01052	1.86185	0.523746
Invasive	1.02732	-0.244342	6.06416	0.0437693	-0.465883	0.208348	-4.6565	2.31266	1.65098	2.05878
Invasive	0.834507	-0.945272	-0.505078	-1.43778	0.281981	-0.797312	-0.522496	1.94236	-0.625789	1.23511
Noninvasive	0.300432	0.86936	-0.628084	0.1675	-0.413915	-0.311681	-0.431498	-1.05878	-0.976122	-0.446423
Invasive	0.484865	-0.721755	-0.617084	0.0310955	0.162775	-0.846907	-0.324108	-0.0692225	0.320754	0.0947336
Invasive	0.421846	-0.876144	0.461988	0.611019	0.32362	-0.37173	0.084302	0.74376	1.24925	-0.733304
Noninvasive	-0.218957	-0.876845	-0.438564	-0.7091	0.204557	-0.895383	-0.637043	0.445931	-0.430417	0.396427
Noninvasive	-0.462496	-0.821881	0.943463	0.533847	-0.34875	1.56223	2.60355	-0.181313	-0.97903	0.574014
Noninvasive	-0.25844	0.332374	-0.490036	0.187563	-0.444825	-0.546446	-0.563842	-0.277872	-1.05913	-0.0619897
Noninvasive	0.166488	-0.163466	-0.616917	0.209135	-0.240889	-0.565133	-0.69519	-0.459209	0.0524038	0.0357838
Noninvasive	0.170268	-0.28104	-0.6638	-0.647884	-0.0410779	-0.00520845	-0.291875	-0.209859	-0.588301	-0.292094
Noninvasive	1.278	0.31302	-0.908111	-4.52332	-0.528673	-0.314915	1.92973	0.300835	0.497123	0.385392
Noninvasive	-1.80368	-0.00425808	0.189327	-0.585934	0.264696	-0.596111	-0.920176	-0.692504	-0.0156592	-1.06518
Invasive	0.158225	-0.0818582	-0.532691	0.244802	-0.1938	-0.568931	-0.410121	0.161023	-1.07367	0.390879
Noninvasive	-0.0531523	-0.574162	-0.803081	-1.48123	-0.165065	-0.433669	0.379592	-0.424552	0.0685117	0.126119
Noninvasive	2.14346	0.715048	3.21952	-0.389916	0.0492804	-0.331248	-0.170337	-1.33053	-0.249808	-1.10262
Noninvasive	0.547796	-0.907686	3.50187	0.111134	0.243601	-0.792199	-1.61568	0.0374133	1.78	0.343911
Noninvasive	-0.421923	-0.708001	-0.27119	0.59228	-0.207097	0.211634	-0.115476	1.34917	-0.638524	-0.0323371
Noninvasive	1.88994	-0.494063	-1.24634	-1.12179	-0.1986	1.21384	0.449228	-1.41442	0.377006	0.242992
Noninvasive	2.01117	0.585561	0.568705	-0.252868	0.209568	-0.985336	0.662964	-0.596829	-0.960715	0.379011
Noninvasive	2.35508	0.395043	1.29557	0.0300088	-0.0783514	0.313917	-0.55733	-0.805553	0.295609	-0.302646
Noninvasive	-0.542209	-1.78379	0.25471	0.505207	0.13397	-0.198965	-0.849038	-0.350333	1.18436	1.60063
Noninvasive	-0.465112	1.75573	-0.371992	0.488091	-0.337292	-0.178383	-0.287334	-0.394771	-1.3426	-0.783663
Noninvasive	0.549083	-0.590018	-0.154141	0.18706	0.0772049	-0.624127	-0.384355	0.466251	-0.708462	1.14598
Noninvasive	-0.567636	1.5771	0.0188422	-1.5176	-0.497411	-1.15033	-0.51907	1.74319	-2.76601	-0.0511954
Noninvasive	0.678795	-0.385243	-0.884244	0.0312584	-0.0802079	-0.0434442	-0.307503	-0.387619	-0.627099	0.0773543
Noninvasive	0.861334	-0.0513437	1.85702	0.286027	-0.18554	0.259612	0.541749	1.312	-0.573771	-1.10792
Noninvasive	0.877399	0.423166	0.0472003	0.48016	-0.199623	-0.23048	1.37122	-0.787094	-0.698661	-0.289003
Noninvasive	1.26977	-0.638295	-0.300666	0.387799	-0.0757786	1.14154	-0.0285324	-0.405858	-0.482191	0.104818
Noninvasive	1.78502	-0.183688	-0.685245	0.0490035	-0.185977	0.435273	-0.446303	-0.833791	0.0207715	0.113637
Invasive	-0.32583	-0.641924	-0.389631	0.579738	-0.0841709	-0.337082	0.433191	-0.314882	-0.686099	0.411329
Noninvasive	-1.07504	-1.31264	-0.204734	0.232305	0.389262	-1.31453	-0.783781	0.19479	0.598764	0.366769
Noninvasive	-0.399661	3.0079	0.237056	-0.0377289	-0.436286	2.30282	-1.04288	-0.0720394	-1.02866	1.33366
Noninvasive	-0.327885	-0.620942	2.57666	-0.0467094	0.21257	-0.660388	3.04967	-1.52366	2.0674	-2.59239
Noninvasive	-1.96645	0.012609	0.300616	-0.653291	0.0431585	-1.01802	-1.01729	-0.650729	0.811638	0.0378658
Noninvasive	0.902889	0.84182	0.0459137	-0.955734	-0.629357	7.69109	-1.14782	-1.90747	-0.804445	0.220271
Noninvasive	-2.52887	-0.797305	0.474436	-1.03393	0.439026	-0.517109	-0.952064	0.722254	-0.332916	-1.49934
Noninvasive	-0.388258	-0.780219	3.08743	0.390656	-0.00844285	-0.274991	0.180183	-1.60357	-1.7968	3.53674
Noninvasive	0.67194	-0.593286	-0.563152	-0.095196	-0.0234502	-0.689435	-0.792397	0.528964	0.0931729	0.644201
Noninvasive	0.111129	0.516444	-0.14944	0.707699	-0.229649	0.0777415	1.97673	-0.476335	-0.619429	-0.573968
Noninvasive	0.774618	-0.421441	-0.251042	0.108137	-0.0823471	-0.277545	0.632559	-1.07396	-1.06283	0.989233
Noninvasive	-0.174734	0.157145	-0.458558	0.787628	-0.191566	-0.620671	0.557999	-0.967504	0.40072	0.106055
Noninvasive	0.2492	1.26171	-0.237272	0.665158	-0.175395	-0.648751	0.912663	0.982488	-0.527005	-0.735227
Noninvasive	0.395837	-0.354002	-0.492208	-0.0173799	0.0419353	-0.46567	-1.05876	2.09547	-0.248746	-0.0848952
Noninvasive	0.240251	-0.599395	-0.382164	0.556065	0.0292293	-0.699327	-0.278819	-0.47491	0.761996	-0.0384899
Noninvasive	0.79298	-0.262148	1.99839	-0.0267222	0.256979	-0.143754	1.22367	0.55426	-0.68626	-1.69739
Invasive	0.178432	-0.902664	-0.136482	0.531278	-0.133857	0.22295	-0.170776	0.771264	-1.00309	0.816985
Noninvasive	0.958556	-0.972231	1.15857	0.0366712	0.161652	0.060923	-0.584819	-0.646736	-0.555304	2.38683
Noninvasive	-2.16539	-0.934736	0.5163	-1.7293	-0.286162	0.391309	-1.04486	-0.568153	1.63485	-0.371251
Invasive	-0.650459	0.0445767	-0.274474	-1.3516	-0.471944	-0.312898	-0.0989773	0.000556333	-1.41811	-0.0427098
Noninvasive	-0.368365	-1.29501	-0.459851	-0.465332	-0.359741	3.43526	-0.48866	-0.937247	-0.454247	-0.473684
Noninvasive	-0.4836	-1.11882	0.387093	0.692539	0.0671802	0.0665429	1.01101	-0.577112	-0.182696	0.599962
Noninvasive	-1.28857	-1.10269	-0.258401	0.84872	0.0493865	0.00936195	0.936687	-0.203434	0.279532	0.171585
Noninvasive	-0.809104	0.724544	-0.248504	0.490248	-0.242199	0.0404854	-0.842176	-1.08965	1.04254	0.0829091
Noninvasive	-0.0637492	0.217431	-0.63145	-0.00237361	-0.540394	0.253456	-0.34098	-0.941006	-0.225043	0.0892878
Noninvasive	0.943317	0.955804	-0.643939	0.636379	-0.313916	2.4827	-0.0256814	-0.328153	0.266368	-0.406946
Noninvasive	0.79187	0.0238939	-0.396101	0.538044	0.181861	-0.236436	0.295776	-0.445422	0.654582	-1.14457
Noninvasive	0.265041	-0.124827	-0.0545476	0.658251	-0.118732	-0.711745	0.443099	-0.57528	-0.174109	0.331473
Invasive	0.00798344	-0.636799	-0.626064	0.448163	-0.270934	0.500107	-0.240275	0.170373	-1.22174	-0.182077
Noninvasive	-1.00382	-0.535053	-0.254874	-1.0824	-0.137123	-0.44189	-0.338028	-0.405832	0.175009	-0.674598
Invasive	-0.0798146	-0.732449	-0.226434	0.697618	0.022936	0.739564	0.397366	0.577588	0.791153	-0.524161
Invasive	-0.484111	-0.27452	0.0288477	0.618464	0.138337	-0.831659	1.59867	-0.561255	-0.112203	0.083724
Noninvasive	-0.544931	0.733944	-0.419687	0.306708	-0.347281	-0.762012	-0.610849	-1.07792	0.643782	0.185285
Invasive	1.38972	-0.363412	-0.145111	0.621134	-0.110017	1.21085	-0.27395	-0.508644	0.00234102	-0.720962
Noninvasive	-0.204796	0.746213	-0.35719	-0.223347	-0.652163	0.0964483	-0.645157	-0.429791	-1.6803	-0.341812
Noninvasive	-0.00918616	-0.382504	-0.552236	0.494394	-0.371408	0.182448	-0.471761	-0.708601	-0.598936	0.023207
Noninvasive	2.3726	0.816537	1.48878	0.084752	-0.000345991	-0.525933	-0.30795	0.260104	0.397227	-1.47739
Invasive	-0.486706	-0.456163	-0.46184	-0.218276	0.073001	-1.24341	-0.405155	0.701416	-0.633241	0.451045
Noninvasive	-0.343665	-0.0844994	-0.446388	0.13383	0.147477	-1.18924	-0.417342	0.188304	-0.366052	-0.409651
Noninvasive	0.385313	-0.800522	-0.511379	-0.0602679	0.118346	-0.739306	-0.441889	0.201651	-0.565581	0.8275
Invasive	-0.687205	-0.0214212	-0.4026	0.73055	-0.421621	-0.109964	0.657244	-0.675018	0.230764	0.260181
Noninvasive	0.626342	-0.841717	-0.941255	0.353546	0.565182	-1.30573	0.152413	-0.133465	2.68429	-2.0238
Noninvasive	0.267837	0.374066	-0.597119	0.757758	-0.169638	-0.405695	0.405225	-0.521702	-0.755644	-0.34167
Noninvasive	0.107862	0.860933	-0.305392	0.676252	-0.208191	-0.76583	0.1619	0.173332	0.504049	-0.0481829
Noninvasive	0.356275	0.0696984	-0.515311	0.450698	-0.272381	-0.768863	-0.634103	-0.726746	0.616883	0.579341
Noninvasive	1.50459	-1.0582	-0.113623	-1.14951	0.329222	-0.474594	-0.484925	-0.468503	0.686135	2.68696
Noninvasive	1.54861	1.24063	-0.984923	-3.95825	-0.417618	-1.26822	1.61024	0.779323	-1.08328	1.5924
Invasive	1.99445	-0.1095	1.0431	0.254392	-0.0187691	0.762614	-0.308135	-0.350121	0.12487	-1.39909
Noninvasive	0.0916385	-0.802468	-0.633371	-0.632016	-0.145335	0.498489	-0.431252	-0.71609	-0.220805	-0.0101426
Noninvasive	0.0564539	-0.835973	-0.431961	0.720996	-0.0911511	0.674888	-0.253126	-0.47218	-0.0457167	-0.0704048
Noninvasive	-2.18403	-1.78823	0.57258	-3.58315	1.2492	-0.100052	0.196518	2.16639	-0.638756	-1.42047
Noninvasive	-1.03507	-0.844128	-0.356302	0.858553	-0.0341875	-0.0186378	0.197029	-0.50409	-0.443563	-0.0396238
Invasive	-0.876863	-0.7056	-0.260388	0.37351	0.207097	-1.0737	-0.460509	1.98238	-0.38599	0.183123
Noninvasive	-0.601322	-0.984944	-0.14737	-0.336145	0.549243	-0.722637	-1.14063	1.42529	-0.233424	-0.304745
Invasive	1.02199	0.0783447	2.45641	0.0754249	0.117785	-0.648296	0.309688	-0.472985	-0.978861	0.288165
Noninvasive	-0.118633	0.926307	-0.367493	0.824613	-0.118955	-0.424599	1.14304	0.698284	-0.67783	-0.240042
Noninvasive	0.0699397	-0.41272	-0.628533	-0.378534	-0.0216735	-0.358024	-0.484587	0.587548	-1.31152	-0.303417
Noninvasive	1.34935	-0.141234	0.385235	0.44474	0.00523548	0.0595605	0.0400606	0.273968	-0.532979	-0.328219
Noninvasive	0.336879	1.51363	-0.089028	0.620539	0.159601	-0.603476	0.919258	1.94557	0.327999	-1.53975
Noninvasive	-0.500896	-0.0612206	-0.540319	0.0855513	-0.342407	0.336692	-0.568213	-1.10274	-0.137446	-0.794655
Noninvasive	-0.780462	-0.749212	-0.42298	0.798552	-0.0713547	0.482914	-0.423475	0.832182	1.03065	-0.248863
Noninvasive	0.9142	0.258968	-0.296627	0.530183	-0.104426	-0.511539	-0.575639	0.529979	0.61655	0.201381
Invasive	-0.317194	-0.793222	-0.346676	-0.151599	0.128773	-0.630356	-1.09501	-1.1257	1.52244	0.271155
Noninvasive	-0.720377	-0.201949	-0.3254	-0.485797	-0.262354	-0.166598	-0.614872	-0.459066	-0.317463	-0.582024
Noninvasive	-0.723333	-0.509785	-0.367524	0.701439	0.159409	-0.794622	-0.0732952	-0.485387	0.803125	-0.182773
Noninvasive	0.0481438	-0.545901	1.58105	0.554979	-0.486211	1.07911	0.52911	-0.174186	-0.362642	1.05297
Noninvasive	0.869451	-2.00269	-0.0259204	-0.781908	0.299139	0.236949	-1.04628	-0.968705	2.13818	2.80388
Invasive	0.588448	-0.305771	-0.455086	0.448194	0.129339	-0.557151	0.0565131	-0.145566	-0.252528	-0.187843
Noninvasive	0.760311	-0.505948	2.66031	0.0173563	0.306778	-0.632646	-1.01769	0.877633	-2.14432	2.71397
Noninvasive	0.368121	-0.486889	-0.534067	0.457407	0.187105	-0.400083	-0.346708	1.23138	-1.21084	-0.85849
Noninvasive	0.100057	-0.525005	-0.636833	-0.155083	-0.250416	-0.30286	-0.296834	-0.31714	-0.570508	0.386529
Noninvasive	-0.132371	0.347126	7.78159	-0.519779	-1.04183	0.673405	-1.62618	3.5498	0.895011	-4.12161
Noninvasive	-0.0074206	2.55199	-0.364258	0.388601	-0.478618	-0.511763	-0.246416	-1.05806	-0.430195	-0.0268886
Noninvasive	-1.66745	-1.1247	-0.0328588	-1.00243	0.514225	-1.20283	-0.646474	0.0685701	0.370888	-0.524239
Invasive	-0.477428	-0.0891795	-0.402116	0.799599	-0.0573601	-0.310679	1.26235	-0.496396	0.375378	-0.0656519
Invasive	-0.491218	-0.173204	-0.342555	0.658878	-0.284381	-0.0815817	-0.492933	-0.0128088	-0.499514	-0.141735
Noninvasive	1.35106	-0.428804	-0.00114109	0.00678124	0.461418	-1.10049	-0.867795	1.10422	-0.297008	0.195438
Noninvasive	0.506183	-0.690603	0.194703	0.666417	0.0686985	0.077153	0.328933	-0.514124	-0.173992	-0.318335
Noninvasive	1.22909	-0.00518397	-0.598665	0.424454	-0.0254232	-0.415946	-0.710254	-0.591662	0.222062	-0.086318
Noninvasive	-0.504782	0.418858	-0.293051	-1.86146	-0.473066	-0.905791	0.158009	0.0644418	-1.50366	-0.517942
Noninvasive	1.26904	-0.946254	-0.468579	0.308048	0.0431173	0.81914	-0.637828	-0.622554	0.639105	0.0482471
Noninvasive	0.704301	0.21253	-0.809136	0.089718	-0.183156	-0.397128	-0.256849	-0.592501	-0.715189	-0.144957
Noninvasive	2.33845	0.152512	-0.875005	-0.702043	0.0361331	-0.317092	-0.363593	-0.463932	0.251248	0.307095
Noninvasive	0.608271	1.95157	-0.603316	0.312046	-0.409753	0.428701	-0.13807	-0.022328	-1.14336	-0.537569
Noninvasive	1.4076	0.0211534	-0.643113	0.0804423	0.0184289	-0.360795	-0.575743	-0.195602	-0.657188	0.117881
Noninvasive	1.08253	-0.395531	-0.424982	0.145039	0.0645784	-0.481933	-0.414743	0.615991	-0.685764	0.369148
Invasive	0.31234	0.029827	-0.454794	0.268557	-0.194522	-0.785667	0.209157	-0.452233	-0.732862	0.915634
Noninvasive	3.14095	0.0876105	0.357575	-1.18335	0.56841	-0.664635	-0.957645	-1.02416	1.82916	2.93288
Invasive	0.526006	1.91646	-0.599317	0.515402	-0.325644	-0.393368	0.641368	0.28019	0.748606	0.344784
Noninvasive	1.1247	-0.0464584	0.751131	0.41814	-0.196365	-0.0348083	0.338982	-0.834375	0.589422	0.00190966
Noninvasive	-0.786183	-0.886932	-0.346897	-0.742072	-0.144012	-0.0767711	-0.388614	-0.201367	-0.812257	-0.512692
Noninvasive	-0.849287	0.477138	0.0388189	-3.92803	-0.48183	0.156309	1.13253	0.757671	-1.50983	-1.8717
Noninvasive	-0.717323	0.280624	4.73297	-0.290753	-0.0504807	-0.643872	4.3098	-1.56657	-1.62109	-1.16091
Noninvasive	-0.290243	-0.440341	-0.609845	-2.27997	-0.48612	0.913279	0.856246	-0.690027	-0.393276	-0.554632
Invasive	-0.279213	0.639881	-0.296389	0.791104	-0.166791	-0.470724	0.991566	0.125768	-0.156596	-0.151939
Noninvasive	1.71023	-0.269976	-1.04563	-1.84871	0.0912548	-0.968322	0.472238	-0.156398	0.214124	1.73066
Invasive	-0.235481	-1.73251	1.08486	0.367975	0.552693	-0.963682	-0.722773	1.00165	1.15684	0.857137
Invasive	-1.23901	-0.485789	-0.413967	0.734355	0.245613	-0.371636	-0.340782	-0.601491	0.972902	-0.417742
Noninvasive	0.280394	-0.767114	-0.350486	-3.93309	-0.353918	3.38616	1.10358	-0.28223	-0.313831	-1.52671
Noninvasive	-3.34248	0.747691	2.0772	-3.63064	0.60463	-0.62476	-1.4222	-1.29606	1.68929	-2.16211
Noninvasive	-1.24868	-1.29233	-0.281221	-0.207834	0.668882	-1.23175	-0.768935	0.63514	0.347729	-0.869933
Noninvasive	1.41124	-0.336191	0.0937688	0.191524	0.216623	-0.494184	-0.441941	-0.647553	1.23854	-0.399939
Noninvasive	-1.09037	1.27774	0.0802396	-0.419161	-0.364786	-0.70972	-1.03077	-1.50658	0.76239	-0.0785304
Noninvasive	1.136	0.103199	-0.822063	-0.744841	-0.519142	0.816469	-0.15709	-0.789782	-0.974219	0.0505344
Noninvasive	0.405954	-0.876226	-0.707806	-0.423603	0.0657256	-0.358874	-0.0750493	-0.220391	-0.485371	0.404974
Noninvasive	-0.892154	0.581211	-0.36251	0.734462	-0.124597	0.878751	1.5493	0.547498	0.220102	0.0405789
Noninvasive	0.770895	-0.950882	-0.677335	-2.04871	-0.0246574	1.71345	0.355597	-1.03125	0.418979	-0.114622
Invasive	-1.12015	-1.55658	0.388968	0.670744	-0.0865411	0.708225	1.67908	-0.376533	1.03168	0.709427
Noninvasive	1.23956	0.135562	-0.862012	-0.0501414	-0.437152	1.12225	0.313296	-1.02488	-0.751873	0.0448768
Noninvasive	-1.51429	0.482691	0.269787	-1.20437	-0.440239	-0.816532	-0.696604	0.938599	-1.34367	-0.259257
Noninvasive	0.20928	0.0980209	-0.378959	0.729378	-0.160685	-0.574957	-0.357124	-0.331577	-0.276381	-0.183899
Noninvasive	2.62632	0.83042	0.792901	-0.0385003	0.0815255	-0.793953	-1.0465	0.136777	1.71428	-1.81348
Noninvasive	-0.751149	0.73665	-0.303292	0.514011	-0.168661	-0.263633	-0.466166	-0.306798	-0.565434	-0.393121
Noninvasive	-0.408271	-1.52997	-0.466508	-1.45809	0.604199	-1.04725	-0.157474	0.727373	0.184026	0.680772
Invasive	0.121153	1.24301	-0.486501	0.682248	-0.406901	-0.070665	1.51497	0.0506621	0.833416	-0.206788
Noninvasive	1.79693	0.390014	0.682466	0.118364	0.0673166	-0.753478	0.137082	-1.1045	0.957427	-1.02171
Noninvasive	-1.94141	5.37569	2.70978	-2.43912	0.387666	0.819675	-3.35041	-2.90155	2.66467	1.26929
Noninvasive	-0.773815	-0.00546551	-0.457487	0.304949	-0.186185	-0.407538	-0.530577	-0.755395	0.459652	-0.56793
Noninvasive	1.07009	0.397866	-0.103415	0.471726	-0.106854	-0.381564	0.529038	-0.663856	0.632864	-0.811769
Noninvasive	-0.512526	-0.0580877	-0.58431	0.828041	-0.172594	-0.299328	0.20243	-0.679563	-0.0448843	-0.211421
Noninvasive	0.236649	-0.357586	-0.353554	0.413267	0.0354809	-0.947757	0.0544649	-0.267088	-0.611913	0.0834701
Invasive	-2.03633	-0.0836571	0.590233	-0.437536	3.01138	1.52461	-1.30984	-1.1152	0.104968	-1.49203
Noninvasive	-0.143106	-0.265341	-0.319545	-0.452712	0.243603	-1.27272	-1.03138	1.00242	0.0172643	-0.124863
Noninvasive	-2.05371	-0.248414	0.492809	-1.89189	0.378863	-0.183369	-0.677616	1.0187	-0.492696	-1.50442
Noninvasive	1.29981	0.107197	-0.472236	0.624736	-0.414211	2.47548	-0.198996	-0.343758	-0.350929	-0.716681
Noninvasive	0.163732	0.914524	-0.54882	0.0987355	-0.457163	-0.348997	-0.336646	-0.811213	-0.348964	-0.0598583
Noninvasive	0.417948	0.368048	2.33526	0.106898	0.074478	-0.921158	1.44879	0.429058	1.04884	-2.33002
Noninvasive	-0.677485	0.562834	-0.555148	0.799272	0.305657	-0.637353	0.115113	0.444456	0.425066	-0.910441
Noninvasive	0.712865	0.268958	-0.552326	0.483529	-0.236666	-0.235528	-0.514092	0.0296611	-0.589705	-0.358818
Noninvasive	-0.73163	1.34046	0.162529	-1.05784	-0.578095	-0.215516	-0.902435	0.435364	-1.57069	-0.162297
Noninvasive	1.83551	0.571688	-0.115091	0.435433	-0.185818	0.0723371	-0.579701	0.909828	0.732351	-0.893995
Invasive	-0.79662	-0.324688	0.455447	0.618735	-0.0490349	-0.455991	2.71771	-0.702843	-1.02738	0.390397
Noninvasive	1.34674	-0.118789	-0.933728	-0.0246638	-0.223638	0.370354	-0.105353	-0.864141	-0.797367	0.0855967
Noninvasive	-1.29341	0.533678	0.167307	-1.05859	-0.435445	-0.517157	-0.648809	-0.138711	-0.512749	-0.276899
Noninvasive	-1.12705	0.142586	-0.227729	0.0883808	0.032369	-0.328184	-0.680195	0.139491	-0.946136	-0.645176
Noninvasive	1.23886	2.29142	-0.134277	-0.302179	18.5212	1.1367	0.385469	-0.870349	-2.04872	0.71457
Invasive	0.186167	2.55694	-0.499093	0.60727	-0.49084	-0.449277	0.773893	0.0697996	-0.545432	0.720612
Noninvasive	-0.172171	-0.18377	-0.552643	0.117124	0.296723	-0.755028	-0.454372	0.0871594	-0.357605	-0.718303
Noninvasive	-0.734646	0.646225	-0.0951982	-1.6541	-0.325205	-0.523596	-0.118458	-1.01288	-0.377632	-1.03227
Noninvasive	-1.19782	0.262448	-0.285521	0.577681	0.18292	-0.0934603	-0.479099	-0.513311	-0.0388758	-1.0072
Noninvasive	0.951224	0.126528	-0.611327	-0.861068	-0.0225931	-1.12379	-0.432149	1.48369	-1.80179	0.711521
Noninvasive	-0.383518	-0.750176	-0.418808	-2.1039	-0.480425	0.573187	0.382154	0.573897	-1.37674	-0.520559
Invasive	-1.36569	-0.660675	-0.273866	0.310747	-0.238987	0.896207	-0.683311	-1.00029	0.512217	-0.106211
Noninvasive	1.53769	0.075351	-0.220251	0.196685	0.234786	-0.751388	-0.289719	-0.232391	0.102239	-0.676573
Invasive	-0.910638	0.0874311	-0.448661	0.542618	-0.340096	-0.232413	-0.29294	-1.45415	0.277409	0.052737
Noninvasive	-1.46388	-0.270234	0.104831	-2.49786	-0.331333	-0.66277	0.130281	-0.106784	-0.305573	-0.601059
Noninvasive	1.48557	0.440554	2.90039	-0.0402754	-0.565093	1.82942	0.523771	-0.307904	-1.20953	-0.188917
Noninvasive	0.247323	-0.426628	-0.54788	0.315845	-0.184727	-0.272345	-0.512248	0.180773	-0.614044	0.138151
Invasive	-0.131237	-1.26845	-0.385811	0.116831	0.0304179	-0.391799	-0.424855	0.265267	1.91322	0.882297
Noninvasive	2.43847	0.0627982	0.276135	0.0277298	-0.00412653	0.574944	-0.928398	-0.00944658	0.798047	-1.06604
Invasive	1.44008	-1.20034	-1.12838	-6.97883	-0.235963	0.766686	3.41241	0.661311	4.26148	1.37794
Invasive	-1.02017	-1.54415	0.0360469	0.73123	0.102088	-0.0712087	-0.32849	0.794117	0.306541	1.22732
Noninvasive	-0.295696	-0.389168	-0.393129	0.803216	0.127634	-0.382852	1.01665	-0.745051	0.830447	-0.596095
Noninvasive	1.13427	-0.665037	-0.81551	-1.79605	-0.0351067	-0.188026	0.261924	0.412064	-0.644894	0.910694
Noninvasive	-0.743153	1.11184	-0.408991	0.628606	-0.320241	-0.324595	-0.302742	-1.38085	1.61941	-0.106273
Noninvasive	0.142308	0.419183	-0.604302	0.417524	-0.314631	-0.572798	-0.0147197	-0.756091	-0.196466	-0.412678
Noninvasive	-1.56026	1.05915	0.534878	-2.23852	-0.461217	-0.72116	-0.527546	-1.22633	0.26517	-0.664097
Noninvasive	0.488672	-1.16321	0.236109	0.409867	0.275182	-0.638443	-0.804575	0.0984858	0.235036	1.16109
Noninvasive	0.536361	1.12052	-0.708382	0.438247	-0.53481	-0.373637	-0.0905245	-1.13859	-0.747029	-0.0652419
Noninvasive	-0.848537	-0.375412	-0.314297	0.839728	-0.162101	1.82869	0.520874	0.272005	0.827104	0.371494
Noninvasive	-1.57554	-1.57772	-0.205829	0.0323843	2.1897	2.03806	-0.568573	-1.93318	0.647365	-2.15125
Noninvasive	-0.490147	-0.44393	-0.421624	-0.50643	0.947663	2.2706	-0.238233	-0.842726	-1.5238	-2.4279
Noninvasive	-1.14148	1.44999	-0.0762563	0.409043	-0.10852	-0.189432	-0.714047	-0.834406	-0.497277	-0.888201
Noninvasive	0.359212	-0.0512831	-0.241182	-5.44231	-0.146065	-1.15804	1.8217	2.28243	0.209231	1.31282
Noninvasive	1.82321	0.441454	-0.0373542	0.293013	-0.159699	-0.258623	-0.729747	-0.32768	1.42526	-0.690647
Noninvasive	0.552388	-0.289135	0.170264	0.460035	-0.341633	-0.120532	-0.554202	0.198402	2.27603	0.448022
Noninvasive	2.00884	0.239324	-0.122138	0.16991	-0.0428578	0.461697	0.349268	-0.644407	-0.842974	-0.842458
Noninvasive	0.367996	-0.488933	-0.447884	-0.690474	-0.160662	-0.702277	-0.668167	-0.348678	0.209979	0.891612
Noninvasive	-0.596185	0.186337	-0.430924	-0.231982	-0.0866762	-1.05467	-0.475104	0.279151	0.0976915	-0.685327
Noninvasive	-1.379	-1.32283	1.17049	0.505335	-0.457708	0.198588	0.756773	1.14003	0.936587	2.44674
Noninvasive	-0.342379	-1.1214	-0.296396	0.785091	-0.0309388	0.362993	0.470751	-0.868644	-0.592309	0.0380381
Noninvasive	-0.203011	-1.14755	0.208106	0.582465	0.180893	-0.499662	0.517816	-0.838867	0.152308	0.754735
Noninvasive	0.190694	-1.14511	0.444044	0.35952	-0.189399	0.905679	-0.676353	2.23732	-1.28035	1.53881

## Sheet: Combine-5mm
Invasive	RC1	RC5	RC3	RC8	RC2	RC4	RC6	RC7	RC11	RC9	RC10	RC12
Noninvasive	0.310691	0.492156	-0.378819	-0.806249	-0.219153	-0.232423	-0.52986	-0.00414447	-0.0669755	-0.921863	-0.813136	-1.54961
Noninvasive	0.716608	-0.234029	0.00624424	1.85687	-0.32324	-0.374376	3.88033	-0.789827	0.0625414	-1.65183	-1.18856	1.44593
Noninvasive	-0.290431	-0.0864745	-0.0366854	0.163802	0.76548	-0.575611	-0.428695	-0.354536	-0.445662	-0.123808	-0.0418527	-0.194741
Invasive	-1.97751	0.0167788	0.206662	1.09418	0.613039	-0.554607	-0.121715	-0.114513	0.285208	0.0465915	0.733017	2.11963
Noninvasive	-0.998141	-0.86261	0.366182	-0.653262	0.253235	0.161449	0.145661	0.474457	-0.730818	-0.198999	0.934895	1.9222
Invasive	-0.671315	0.565077	0.266283	0.49198	0.497922	-0.0941669	-0.687054	-0.458934	0.470292	-0.338037	1.08431	-0.0245695
Invasive	-0.997001	0.372377	-0.046809	1.07347	0.512144	-0.294821	-0.517883	-0.762994	-0.205868	0.23145	0.762272	-0.13319
Noninvasive	-0.974408	1.90562	0.181214	-0.633112	0.170067	0.125162	0.589141	0.545537	-0.0675896	-1.22961	0.522054	0.525828
Noninvasive	1.03532	-0.296042	0.0740677	-0.0990183	-0.279749	-0.507651	-0.253826	-0.887327	-0.0589001	-0.906375	0.209016	1.13765
Noninvasive	-1.29348	0.521313	-0.507399	-0.0707484	-2.48568	0.732629	-0.0990619	2.85443	-0.690437	-0.821863	-1.03708	-0.361332
Noninvasive	-1.01574	-0.92952	0.124484	-0.37109	-0.362918	-0.293422	-0.29367	0.584853	-0.655504	0.133085	-0.595688	-0.119121
Noninvasive	-1.00944	-0.399199	0.0272256	-0.553794	0.663073	-0.80567	-0.0405223	0.313469	-0.588815	0.0606094	0.414688	-0.15942
Noninvasive	-0.445878	1.62201	-0.201867	-0.622136	0.527169	0.0685423	-0.0663107	0.481703	0.232685	-0.429176	-0.60939	1.01918
Invasive	-1.09238	3.17265	1.55947	2.19334	-0.749186	-0.239234	-0.557785	-2.53081	1.85198	3.14255	1.16565	1.5968
Noninvasive	-0.656794	2.34512	-0.402905	-0.110085	0.31255	-0.0525347	0.225422	-0.562627	-0.228189	-0.324201	-0.0379391	-0.0359524
Invasive	-1.52916	0.437099	0.591325	1.32875	0.489333	0.236631	-0.737621	-0.406341	-0.0988682	1.15677	0.840171	2.15667
Noninvasive	-0.857476	-0.0652004	-0.191284	-0.580486	-0.320195	-0.579703	0.0478375	0.330084	0.281023	0.0725176	-1.30965	-0.705295
Invasive	-1.21703	1.00997	-0.101362	4.18447	-0.411372	0.325317	-1.11922	-1.21668	-0.109779	0.245341	0.187127	-0.261723
Noninvasive	-0.382668	-1.12892	0.398233	-0.784285	0.652617	-1.04419	-0.030108	-0.0765159	-0.241347	-0.833666	3.1504	0.51984
Noninvasive	-0.551917	-1.11969	0.431291	-0.618242	0.268834	-0.600596	0.114686	-0.140847	0.31216	-0.207992	-0.119247	1.76328
Invasive	-0.882659	2.6912	0.811015	0.493606	-0.261702	2.52528	1.21253	-3.16857	0.213434	0.792912	1.81618	-1.14294
Invasive	-0.546634	-0.024448	-0.207211	-0.43733	0.44636	3.8143	0.0493953	-0.205059	0.18322	3.13243	-1.23241	-0.123087
Noninvasive	-1.01492	0.694569	0.0924554	2.07778	0.283662	0.113509	-1.04684	-0.852187	0.403031	-0.329997	1.23209	1.21693
Noninvasive	0.733395	-0.456794	0.183889	-0.549399	-0.756673	-1.33428	0.545518	-1.70544	-0.232907	-0.732356	0.254952	0.724033
Noninvasive	-0.915955	1.44351	0.0951544	-0.0194976	0.21345	-0.304643	-0.316098	-0.0121737	0.158323	2.56075	-0.975085	1.75945
Noninvasive	0.333475	-1.36199	0.145136	0.533279	0.744304	-0.0939012	3.43708	-0.243671	-1.07749	1.65755	1.41324	-0.190954
Noninvasive	-1.13426	-0.744079	-0.160197	-0.558766	0.0197294	0.155208	-0.0361911	0.915863	-0.917257	-0.417705	0.537501	-0.0470845
Noninvasive	0.100113	-1.00112	-0.0616373	0.256146	0.369043	-0.0583767	0.0536242	-0.934156	-0.198643	-1.04158	-0.128287	0.515079
Noninvasive	-1.371	2.65779	0.626565	-1.31239	-1.34807	1.76232	2.34514	2.58594	0.0977102	-0.929389	0.883776	-0.601316
Noninvasive	-0.419073	3.45143	0.917907	-1.26514	-0.306994	0.636461	0.931918	-0.245069	0.369569	3.2547	1.71786	0.263784
Invasive	-1.13724	-0.0387058	0.128068	-0.245923	0.641097	-0.491711	-0.297487	0.424092	-0.448983	0.288214	-0.221205	0.154175
Noninvasive	-0.476985	1.62769	0.494579	0.480851	0.325463	1.58664	-0.26132	-1.45356	-0.321262	0.963999	1.77769	0.567632
Noninvasive	-1.47054	1.15255	0.00488881	-0.992457	-0.322332	0.319643	1.41203	0.94121	1.2247	-0.944986	1.82002	-0.357242
Noninvasive	-0.844344	-0.1061	0.0404768	2.18424	0.0427944	1.62232	-0.388861	-1.41933	-0.77768	3.95732	1.13502	-1.18011
Invasive	-0.723671	0.14347	-0.345953	-0.431508	0.389266	-0.157059	-0.111249	0.142707	-0.212599	-0.809118	-0.33413	-0.658976
Noninvasive	-0.398784	-0.241093	0.276882	0.527719	0.626063	0.327456	-1.54593	0.441156	0.481421	1.7872	2.56132	1.12817
Invasive	-0.964464	1.11226	-0.33196	-0.770962	0.00970289	0.207049	0.580115	0.754766	0.0783932	-0.15104	-1.02893	0.365975
Invasive	0.366336	-0.366528	0.0388471	1.88152	0.218926	-0.381346	-0.23204	0.335026	0.2959	0.225063	-0.722709	-0.365006
Noninvasive	-1.22376	2.96365	-0.00421335	-0.291313	0.0933044	-0.535849	1.2705	-1.16281	-0.175796	1.00431	0.880608	-0.155461
Invasive	-0.879565	1.67745	-0.137607	0.137627	0.395875	-0.454041	-0.0036198	-0.246073	-0.684684	1.99823	-1.50406	0.507701
Noninvasive	-0.817179	0.143084	1.09666	-0.135983	0.345563	2.99381	0.25839	-0.596434	1.58581	0.538511	-0.541013	1.23594
Noninvasive	-0.170464	0.322265	-0.425351	-0.34512	0.246312	0.0609993	-0.5099	0.0573063	-0.464728	-1.66515	-0.489468	-0.341406
Noninvasive	-0.679309	-1.50805	0.148544	-0.576576	-0.294783	-0.219866	-0.131065	0.336419	-0.608314	0.175167	0.491939	0.962934
Noninvasive	-1.37883	2.04153	-0.29219	0.374235	0.186249	-0.130556	0.323654	-0.761917	0.409118	-0.103748	0.63274	0.941181
Noninvasive	-0.440606	0.0106634	0.387523	0.314001	0.162248	4.11526	0.482411	-2.81635	0.640716	3.06578	1.79957	-2.75519
Noninvasive	-1.23031	0.210974	0.807939	-0.741071	0.182133	-0.319623	0.354733	1.35183	0.210706	-0.563879	-0.0842176	1.19177
Noninvasive	-1.24858	1.41811	0.520566	-0.666492	0.180978	1.27566	0.831518	0.778724	-0.13989	0.1106	-0.0458232	0.784151
Noninvasive	-0.76547	-1.64156	-0.104329	-0.25819	-0.868407	0.580991	-0.348708	0.125491	-0.541768	-0.29223	-0.287861	0.392389
Noninvasive	-1.38247	-0.84146	0.121706	0.964966	0.628145	0.374825	-0.420344	-0.460539	0.735257	1.4815	0.660323	0.776275
Noninvasive	-0.697177	-0.676693	0.0331884	-0.0299704	0.471302	-0.766735	-0.315764	-0.329971	-0.32274	0.0336777	-0.559618	0.0993555
Noninvasive	0.664734	-0.567977	-0.0667354	0.31578	0.376941	0.0508888	-0.613167	-0.493581	-0.39808	-1.35936	0.128492	0.622778
Invasive	-1.29473	0.038295	-0.03223	1.80638	0.527118	0.402952	-0.780575	-0.601867	-0.488712	-0.0596115	0.634007	1.04485
Noninvasive	-0.235938	-0.759737	0.0106309	-0.566916	0.811163	-0.231276	-0.534715	0.114641	0.820833	0.526204	-0.631463	0.474485
Noninvasive	-0.962637	2.37485	-0.167613	-0.36247	0.252354	0.0107602	0.487513	-0.0294273	-0.0863292	-0.690012	0.00409358	0.67523
Noninvasive	-1.87806	-0.188561	0.698154	-0.323696	-0.292619	-0.125255	0.374984	1.81453	-0.791881	0.396173	-1.2666	0.986283
Noninvasive	-0.764135	3.31536	-0.308065	-0.761277	-0.12704	0.535689	1.1482	0.323904	1.25997	-1.21811	-0.635839	0.497231
Invasive	-0.336899	-0.905934	0.0373372	1.72512	0.20278	-0.611509	0.258854	-0.778627	-0.111686	-0.964063	-0.469182	-0.378018
Noninvasive	-1.4688	-0.522325	0.582004	0.80594	0.628892	-0.138329	-0.434633	-0.513616	0.389561	0.0230969	2.20079	1.4734
Noninvasive	-1.00482	-0.323102	1.22848	0.128788	0.712985	1.09859	-0.464163	0.527478	-1.36096	2.10399	-0.899026	2.98855
Noninvasive	-0.178301	0.0673674	-0.284725	-0.443645	0.437106	-0.129471	-0.338558	-0.217299	0.49375	-0.70288	-0.415509	0.995909
Noninvasive	0.445918	-1.30459	0.0260812	-0.657574	0.618449	0.509229	0.46833	-0.53831	-0.791182	0.467466	1.20723	0.0194285
Noninvasive	-1.20521	-0.0105901	0.0507851	-0.270996	0.641296	0.796035	0.0864333	0.48939	-0.648758	-0.322944	0.119368	0.839456
Invasive	-0.449114	3.62281	-0.139471	0.72159	-0.148981	1.46106	0.186527	-2.10134	0.752098	0.074738	1.02444	0.547054
Noninvasive	-0.574347	1.52354	0.707165	-0.0935854	0.499905	0.531726	-0.272702	-0.615947	0.658138	0.646498	1.27924	0.808907
Noninvasive	-0.734463	1.73245	0.275355	-0.877049	-0.214396	0.246346	0.287434	1.15139	0.0644218	0.366876	-0.285017	-0.0832014
Noninvasive	-0.467905	0.143232	0.375353	1.20168	0.571137	-0.451465	-0.972692	-0.249008	-0.125771	0.899823	0.924628	1.38012
Invasive	1.37757	0.628061	-0.141436	2.08981	-0.0932437	-0.394627	5.93463	0.820349	-0.0518229	-1.33913	-1.76252	1.33483
Noninvasive	-1.12871	1.83393	-0.311067	-0.79944	-0.00946624	-0.156598	1.05323	0.211004	-0.228397	-0.783158	0.630851	-1.25065
Noninvasive	0.307243	-0.0663413	0.0595896	0.487125	-5.24734	-1.75408	-0.422696	-2.37551	-0.149097	0.46387	0.0731802	-0.459211
Invasive	0.701066	0.547734	0.0146497	1.57669	0.318336	-0.492571	-1.11663	0.582212	0.384822	0.316402	0.00690066	-0.422751
Invasive	0.757439	-0.476814	0.0894893	0.580586	0.60685	-0.55449	1.54583	-0.100594	-0.173538	0.305961	0.53292	-0.977441
Invasive	0.569561	-1.06791	0.180849	-1.60236	0.334983	0.333157	0.523515	-0.190745	-0.145111	1.68034	0.569281	2.21267
Invasive	0.378384	-0.685764	-0.0759151	-0.934961	-0.595062	2.24511	-0.0716648	0.333111	-0.315327	-0.542944	0.326222	0.181236
Invasive	-0.596422	-1.65185	0.223299	-1.10899	-0.277515	-0.912355	0.657644	-0.226802	-0.424827	1.97407	0.292634	-0.0675894
Invasive	0.484151	0.238289	-0.0877017	-1.08866	0.284472	-0.884455	-0.0180799	-0.058871	-0.648173	0.892001	-1.20872	-0.772777
Noninvasive	-0.315214	0.356796	-0.488115	-0.421314	0.391135	3.24078	0.273319	-0.837932	0.620286	2.20664	-0.576919	-1.1055
Invasive	-0.636212	-0.668548	-0.0815287	0.775109	0.490279	-0.617289	-0.304627	-0.434524	-0.389388	-0.518707	-0.203306	0.256744
Noninvasive	0.28972	-0.944488	0.108077	0.728703	0.429027	-0.706997	1.06029	-0.692817	-0.564919	-0.2953	0.83087	0.015091
Noninvasive	0.685333	-1.0179	-0.290367	-0.447292	-2.1444	1.53078	-0.531633	-0.0271023	-0.780195	-0.47491	0.79331	0.223812
Noninvasive	0.0600413	0.26458	-0.296403	-0.277206	0.642806	0.6103	-0.600076	0.0908508	-0.820443	-1.11313	-0.993907	0.729193
Noninvasive	1.93154	-0.00841271	-0.043433	-0.516577	-0.26958	0.0262012	-0.550779	-0.676209	-1.17104	-1.12018	0.0689043	-0.20265
Noninvasive	0.737291	1.25888	-0.107946	-0.56554	0.347279	-1.05194	-0.825877	0.306191	0.928432	0.749398	-1.21642	0.383438
Noninvasive	0.755351	-1.21746	-0.439455	-0.290769	-2.54537	2.80719	-0.387727	-0.69471	-0.0733261	-0.978155	0.215769	1.27499
Noninvasive	-0.830618	-1.21483	-0.141921	2.20282	0.353536	0.156571	7.51676	-1.5829	-0.515516	-0.559571	-2.44507	-0.730753
Noninvasive	-0.090683	-1.0505	-0.217079	-0.245617	-1.357	0.183627	-0.628085	-0.217012	-0.910124	-0.45232	-0.0744767	-1.0076
Noninvasive	-1.19173	-1.56149	0.286319	-0.160346	0.86506	-0.835053	0.225811	-0.25511	-0.45395	0.334956	1.56027	0.303314
Noninvasive	-0.382795	-1.15882	0.222346	0.468173	0.541409	-0.780233	0.233779	-0.178816	0.325736	2.11805	-0.898964	-0.0733664
Noninvasive	0.509323	1.74327	-0.421648	0.40452	0.362944	-0.269514	-0.772203	-0.383086	-0.200442	-0.366214	-0.927221	-0.402558
Noninvasive	0.312075	-0.706832	-0.231164	-0.385732	-0.296346	-0.253819	-0.00319451	-1.13155	-0.459827	-0.841123	-0.28489	-0.958764
Noninvasive	-0.0778569	0.191636	-0.0973103	-1.02793	0.0772268	0.949691	-0.0950038	0.44275	-0.362156	-2.31017	3.88516	-1.25211
Noninvasive	0.0800008	1.17591	-0.387622	0.199966	0.518076	-0.555489	-0.567961	-0.404935	-0.307553	-0.573687	-0.715461	-0.637373
Noninvasive	-0.693928	3.19084	-0.307744	1.47917	-0.166114	-0.315962	-0.168697	-1.87561	0.792352	0.510639	0.577155	0.689277
Noninvasive	0.784807	0.11036	-0.0334026	-0.956789	0.711648	-0.388055	-0.316666	-0.0128307	-0.209253	0.469312	0.663596	-1.08816
Noninvasive	1.11378	0.6479	-0.122622	0.486946	0.395005	-0.767155	-0.59183	0.346912	-0.0119515	0.56301	0.225959	-0.285432
Invasive	-0.0824057	0.343728	-0.298062	-0.305476	0.146222	-0.686143	-0.513274	-0.1729	-0.816857	-0.954638	-0.41814	-0.750698
Noninvasive	-0.452691	0.381172	0.0525324	0.27487	0.469874	-1.00223	-0.279692	-0.000470644	-0.604893	1.74668	-1.82558	0.401889
Noninvasive	1.93747	-0.429209	-0.186241	-1.17431	0.286332	1.26572	0.335243	-0.508822	-0.462693	0.391111	0.350385	0.381327
Noninvasive	-0.0967235	0.464182	-0.110502	-0.731277	0.285866	-0.97792	-0.0204344	-0.0126984	-0.697754	1.68064	-1.31186	0.14595
Noninvasive	0.596942	0.419105	-0.197922	-0.146968	0.644565	-0.554038	-0.665074	-0.0905568	-0.205606	-0.55606	0.147282	-0.148531
Noninvasive	0.876742	0.69668	-0.519053	-0.289143	0.494555	1.4778	-0.817394	-0.226805	-0.186005	-0.465289	-0.478098	0.00504536
Noninvasive	-0.361565	-1.00264	0.0226786	-0.745867	-0.434394	0.536928	-0.0796899	0.610144	-0.730514	0.647549	-0.360707	0.352889
Noninvasive	-0.569285	-0.89293	-0.357738	-0.15368	-0.275166	0.18937	-0.448417	-0.114974	-0.709579	-0.971466	-0.547835	-0.834928
Noninvasive	0.285671	-0.357949	-0.0778662	-0.918399	0.393495	-0.647416	-0.204839	-0.117765	-0.135329	-0.168053	0.712726	0.321244
Noninvasive	-0.307372	0.95066	-0.304037	-0.695673	-2.37767	-1.50485	-0.102947	0.863777	0.750715	-0.164435	-0.538517	-2.96549
Noninvasive	2.36001	0.23654	-0.295448	1.17742	0.209636	1.04175	-1.48667	3.57481	-0.217927	3.33951	1.33687	-0.864678
Noninvasive	-0.619953	0.514475	-0.197112	3.37635	-0.0736396	-0.264315	-0.709516	-0.352184	-0.280061	-0.593858	-2.19296	-0.703871
Noninvasive	0.594293	-0.745321	-0.471116	-0.739526	-0.952671	4.09136	-0.498482	0.696168	1.09156	-0.217561	-1.87174	0.450916
Noninvasive	-1.21653	0.3077	-0.453249	-0.543301	0.0900052	0.29613	0.387677	0.678109	-0.609508	-0.764929	-0.20842	-0.662698
Invasive	-0.657124	-0.235688	-0.331993	0.341533	0.600486	0.987997	-0.0213282	-0.776269	-0.585553	0.13806	-0.713177	-0.838331
Noninvasive	0.359836	-0.0260462	-0.416934	-0.784485	-0.123517	0.742671	-0.648383	0.285491	-0.751721	-0.0321103	-1.17118	-0.204858
Noninvasive	0.0018178	-0.154801	-0.102781	1.50195	0.390461	-0.708676	-0.206704	-0.407138	0.306046	-0.620168	-0.833747	-0.460586
Noninvasive	0.00919378	-0.416421	-0.162631	0.952343	0.466486	1.70371	-0.704247	-0.736213	-0.504186	0.0510774	-0.449083	-0.829667
Noninvasive	0.313393	-0.838499	0.226471	2.85657	0.173442	0.293137	-0.905599	0.625691	0.00174421	-0.620196	0.360087	-0.548763
Invasive	2.10126	0.215381	0.0731643	0.439103	0.234147	-0.356038	-0.507774	1.37377	0.288979	-0.790821	0.00765741	0.551457
Invasive	1.53653	-0.32837	0.115842	-0.633672	0.287467	-0.580329	-0.0100735	-0.0613439	-0.244183	0.485342	-0.358366	0.318067
Noninvasive	0.363137	0.728409	-0.0798966	-1.04786	-0.91637	-1.28761	-0.053902	-0.0880436	-0.427403	0.954116	-1.29102	-1.4162
Noninvasive	-0.651759	1.61256	-0.429358	-0.384798	-0.343478	-0.279341	0.0540502	0.132791	-0.77127	0.0560324	-1.25516	-0.93114
Noninvasive	-0.309137	-0.0978162	-0.223667	0.0653367	0.504778	-0.589831	-0.54489	-0.16954	-0.607966	-0.715314	-0.250964	0.232946
Noninvasive	-0.0576721	0.344072	-0.106197	-0.195936	0.56443	-0.746103	-0.587708	-0.0335082	0.244191	2.09695	-0.577011	0.313278
Noninvasive	-0.546515	0.0432801	-0.228167	0.119452	0.692775	-0.486254	-0.561201	-0.193718	0.67694	0.371118	-0.709643	-0.0802644
Noninvasive	0.923812	-0.437541	-0.0404304	-0.157747	0.477702	0.104162	-0.0547671	-0.248667	-0.978855	0.0662719	0.100263	0.729432
Noninvasive	0.110125	-0.751761	-0.059637	-0.799053	0.417	-0.445022	-0.330484	0.0239057	-0.195821	-0.182921	1.00728	0.029123
Noninvasive	0.140831	-0.586435	0.288676	-0.0202239	0.704685	-0.826866	0.140804	-0.741457	-0.246722	-0.547548	-0.0521589	-0.209869
Noninvasive	0.145431	-0.431887	-0.091185	-0.381525	0.525862	-0.54906	-0.432879	0.203486	-0.629659	2.96616	-1.25219	-0.877949
Noninvasive	-0.847345	-0.501802	-0.0285821	1.87931	0.40285	-0.476835	0.00923022	-0.853377	-0.0851562	-0.268857	0.240245	0.220796
Noninvasive	-0.779303	1.11767	-0.420931	-0.51442	-0.0465016	-0.104154	0.638243	-0.667637	1.57903	-1.26954	-0.109758	-1.243
Noninvasive	1.14381	1.40941	-0.304391	-0.206907	0.570829	-0.136237	-1.01071	-0.107136	-0.698289	0.435736	0.771594	-0.704169
Noninvasive	0.60499	1.06287	-0.0830033	-0.123271	0.465519	-0.603669	-0.949902	0.221038	-0.032676	0.911835	-0.374277	0.638432
Noninvasive	1.33203	0.584833	-0.296033	1.11824	0.11331	-0.570494	-0.853139	1.0145	2.38559	1.13542	-0.692746	-1.43295
Noninvasive	0.812563	-0.724229	-0.025695	-0.158206	0.397638	0.292564	-0.70814	0.0752266	-0.110892	0.132357	-1.12589	0.436009
Noninvasive	1.34882	-0.684814	-0.355489	-0.31405	0.343691	0.950132	0.529595	-0.394548	1.35666	1.72795	-0.885383	-0.620203
Invasive	-0.959102	-0.508719	-0.132425	-0.324522	0.553617	-0.66746	-0.186139	0.116505	-0.804394	0.271274	0.273375	-0.542097
Noninvasive	-1.12901	0.248432	0.281495	-0.729348	0.310281	-0.325641	0.0929401	0.789792	-0.559271	0.559179	0.668695	0.113512
Noninvasive	0.130653	-0.444829	-0.206818	-0.709701	0.403009	-0.132937	-0.0139948	-0.265632	-0.519783	0.142361	-0.400112	0.179776
Noninvasive	-0.937964	0.43344	-0.428484	-0.665828	0.237726	-0.075379	-0.0313588	0.501224	-0.486431	0.629576	0.541979	-0.55606
Noninvasive	-0.897601	-0.167806	-0.237633	-0.0935451	0.570742	-0.579907	-0.0957534	-0.129527	-0.147658	-0.326526	-0.312763	0.0750379
Noninvasive	-1.17752	0.904697	-0.286026	-0.859293	0.128859	-0.0133484	0.926978	-0.0107641	3.04641	-0.321286	-0.88459	-0.855239
Noninvasive	0.925457	-0.843629	-0.0144208	0.0308256	0.73616	0.736479	-0.955723	0.185292	1.60634	0.0378224	0.261244	-0.229278
Invasive	-0.80996	-0.611581	0.246693	-0.368715	0.399761	-1.00068	-0.358284	0.463086	0.821623	2.70216	-0.271779	1.60723
Invasive	-0.386665	-1.39413	-0.122087	-0.308562	0.701051	0.365868	1.60091	-1.39174	-1.07764	0.401043	0.155449	-0.981289
Noninvasive	0.045388	-0.401763	-0.0597053	0.995946	0.41456	-0.530791	-0.127701	-0.597063	-0.56253	-1.06937	-0.672849	0.0794838
Noninvasive	0.555385	-0.433456	-0.0186289	2.57783	0.178426	0.188932	1.59254	0.337924	-0.690723	-0.611909	-0.412281	-1.13412
Noninvasive	-1.58703	-0.780369	-0.248139	-0.534882	-1.11056	1.12586	0.513596	1.6653	0.134448	-0.29258	0.745913	-1.9784
Invasive	0.573273	-0.655726	0.226612	1.14927	0.332008	-0.734431	-0.678545	-0.0482177	1.05608	-0.994409	1.26623	-0.973015
Noninvasive	0.884663	-0.526639	0.0303916	-0.219731	0.697646	2.0163	-0.17498	-0.169723	0.355827	1.63321	-0.863576	0.27283
Noninvasive	-1.15779	0.624604	-0.191354	-0.729135	0.156546	-0.589041	0.588374	0.187913	-0.519605	0.272812	0.63052	-1.12797
Noninvasive	3.74444	0.86941	0.0711937	-0.65943	0.511309	-0.0275565	0.740878	2.69289	0.299245	0.836681	1.38543	0.567474
Noninvasive	1.5804	0.0558569	-0.285492	-0.44754	0.657398	0.469023	-1.35903	0.682446	3.60047	0.83177	0.232867	-0.415122
Invasive	-0.280795	-0.109029	-0.00131532	-0.121334	0.683973	-0.997898	0.0110706	-0.581012	-0.116276	-0.433262	-0.425829	-0.862007
Noninvasive	1.02407	0.103589	0.107476	1.8462	0.140764	-0.526043	-1.27798	1.90306	1.0194	0.357654	0.47215	0.784746
Noninvasive	-0.228309	4.3476	-0.759662	-0.123062	-0.235892	-0.353095	0.717419	-1.45454	0.156528	0.630306	-0.787372	-0.418944
Noninvasive	-0.322815	0.360454	-0.294527	0.561856	0.54825	0.0546915	-0.587078	-0.313023	-0.578896	0.0472464	-0.813568	-0.216692
Noninvasive	-0.97071	-0.288341	0.0306019	2.56927	0.222807	-0.507956	-0.931372	-0.338855	-0.311434	-0.941472	-0.758197	0.424029
Noninvasive	0.374774	-0.133207	-0.486569	-0.569727	0.123929	1.44939	-0.652985	0.0269802	-0.406902	-0.773321	-0.679326	0.506568
Invasive	-0.150724	-0.205299	-0.0349933	-0.787037	0.0588222	-0.627659	-0.226626	-0.168722	0.607149	-1.30682	0.978183	-0.836874
Noninvasive	1.06962	1.60883	-0.379656	-0.310114	0.460046	0.388597	-1.03014	-0.0459299	0.165893	1.37874	1.91977	-0.916935
Noninvasive	-0.194176	0.791036	-0.120059	0.559524	0.643658	-0.247877	-0.907313	-0.275589	0.428736	-0.299673	0.822045	0.764014
Noninvasive	-0.40782	0.321802	-0.193422	-0.355562	0.697137	-0.150692	-0.574651	-0.0034005	0.408337	0.599842	-0.0681768	-0.393489
Noninvasive	0.668482	-0.671998	0.0226473	1.07673	0.478628	0.0774669	-0.00921561	0.0261647	-0.143205	-0.115338	-0.00464675	-0.700901
Noninvasive	-0.576828	-0.232547	0.0868145	-0.726905	0.0330512	-1.07986	-0.123583	0.535632	-0.0756105	0.217035	-1.12362	-0.108368
Noninvasive	0.808697	-0.647785	-0.247247	-0.0433672	0.489551	1.54639	-0.408397	-0.461649	-0.534462	-0.375164	-0.0840292	0.473149
Noninvasive	0.00641744	-0.115573	0.281109	-0.618275	0.835853	-0.813738	-0.447511	0.111042	1.42794	0.417552	0.612084	0.268459
Invasive	0.935947	-0.322335	-0.415935	2.03786	0.150606	2.70946	0.730047	-1.002	0.234881	-0.461106	-0.229476	-2.19489
Noninvasive	-0.583367	2.01126	-0.511836	0.431542	0.441937	0.149768	-0.413826	-0.299437	-0.735727	0.755754	-0.925786	-0.216103
Invasive	-0.199198	-1.04325	-0.101312	-0.233808	0.133005	-0.388941	-0.222758	-0.690768	0.220672	-0.444779	-0.341022	0.415495
Noninvasive	-0.867079	-2.08271	0.745548	-1.20167	-0.760297	-0.639166	1.09426	-0.539554	9.83493	-0.94126	-0.968505	-0.130217
Noninvasive	-1.07052	-0.074977	-0.285469	0.0212252	0.579065	-0.276264	-0.149031	-0.10886	-0.142191	-0.900484	-0.138583	-0.433794
Noninvasive	-0.673098	-0.525935	-0.566145	-0.0820148	-1.62026	1.49722	-0.541449	1.11113	-0.570365	-0.322937	-1.12041	-0.749191
Invasive	0.203696	-0.135925	-0.00203496	3.11002	-0.00187417	-0.189069	-0.897813	0.851112	-0.0747317	-0.584684	0.690794	-0.443914
Noninvasive	0.929277	-0.0891782	0.0309333	0.659929	0.570251	-0.202548	-1.3343	0.496269	0.622498	-0.279315	0.167661	-0.363653
Invasive	-0.495143	-1.51811	-0.159347	0.0127793	0.675145	1.7903	0.245826	-0.962636	-0.19139	0.197344	0.464255	-0.19687
Noninvasive	1.05135	-0.468142	-0.259259	-0.145102	0.648719	1.38345	-0.924978	0.114959	-0.401505	0.0738689	0.645182	0.470158
Noninvasive	0.259429	-0.395768	0.0382832	-0.875042	-0.275419	-1.47452	0.736588	-1.14578	-0.601471	0.879984	-0.267894	-0.262145
Noninvasive	-0.00720631	-0.173449	-0.147269	0.0684654	0.678645	-0.718153	-0.623513	-0.119039	-0.310358	-0.293605	0.685893	-0.581257
Noninvasive	-0.142289	-0.784512	-0.424822	-0.676319	0.175985	2.0329	0.14836	-0.549108	0.00559862	-0.228285	0.130736	-1.63084
Noninvasive	3.03844	0.516995	-0.0744771	-0.0825531	-0.105957	-0.271397	-0.548788	1.86616	1.11457	0.0856246	-0.45654	0.521623
Noninvasive	0.208605	-0.146952	-0.271072	-0.00598336	0.519474	0.28581	-0.858072	0.302686	-0.71943	1.56466	-0.990864	0.238295
Noninvasive	-0.634682	-0.600515	-0.345388	-0.582154	-0.233613	1.43514	-0.452095	1.20382	-0.422013	-0.133795	-0.899833	0.312719
Noninvasive	-0.319198	-0.603974	-0.119501	-0.635025	0.398551	-0.343769	-0.242924	-0.0707499	0.0890685	-1.09218	0.643924	-0.0440804
Noninvasive	2.41434	0.909439	0.317671	-1.08898	-3.03825	-1.7313	0.162272	-2.40484	0.766138	0.469995	0.1455	0.945526
Noninvasive	-1.14328	-0.352009	-0.117159	-0.345803	0.716127	-0.205988	0.160802	-0.154675	0.361566	0.450063	0.247268	-0.340159
Invasive	-0.385765	-0.425579	-0.140925	0.0297477	0.572031	-0.210073	-0.237931	-0.272969	-1.01577	0.216472	-0.770129	0.588335
Noninvasive	-0.147597	0.575904	-0.516731	-0.349684	-0.0509332	-0.362764	-0.314468	-0.294965	-0.483131	-0.967118	-1.24401	-1.57399
Noninvasive	-0.942227	-0.310058	-0.0541244	-0.19393	0.761762	0.0188104	-0.28554	0.265502	1.12085	-0.368842	-0.419812	1.20738
Invasive	-1.49344	-1.17738	-0.0495607	0.485613	0.682679	0.580582	0.0501227	-0.457977	0.0461774	1.35989	0.68805	0.155715
Noninvasive	-0.691369	2.50445	-0.461898	-0.414467	0.222238	-0.0861249	0.447911	-0.365142	-0.489048	-0.257275	0.502326	-0.2845
Noninvasive	0.417826	-0.687293	0.220068	0.965731	0.276262	-0.837042	-0.381299	-0.00256596	2.60333	-0.447909	1.66963	-0.54919
Invasive	1.38161	0.327396	-0.0433529	-0.653136	0.37171	-0.619788	-0.729684	0.0353859	0.399106	-0.739606	-0.511936	-0.244248
Invasive	0.841072	-0.266165	0.0502613	0.310757	0.335009	-0.842221	0.404338	-0.434812	-0.517994	-0.738465	-0.133303	-0.0747326
Noninvasive	1.8352	0.191228	-0.119654	-0.0537355	0.521723	-0.149294	-0.496608	1.07368	1.08779	0.345141	0.13536	0.369322
Invasive	-0.357012	0.439706	-0.135038	0.36414	0.666722	-0.204109	-0.388459	-0.644991	-0.40386	0.103068	0.104355	-0.69676
Noninvasive	-0.772534	1.18696	-0.345133	-0.481934	0.443581	-0.421231	-0.0538139	0.244641	-0.334244	0.0716779	1.10798	-0.0640411
Invasive	-0.541994	-0.592591	-0.262878	0.260454	0.519657	0.680031	0.1259	-0.494513	-0.8369	1.7658	-0.711167	-0.490622
Noninvasive	-0.912733	-1.01521	0.0273496	-0.409828	0.403247	1.24425	-0.0564906	0.536113	-0.416009	0.199346	-0.701168	1.55555
Noninvasive	-0.384815	-0.514809	-0.173596	-0.446548	-1.38733	-0.22288	-0.602679	0.586621	-0.224178	0.0612399	-0.20494	-0.244409
Noninvasive	-0.53307	-0.766226	-0.116504	-0.414489	0.277232	-0.211914	-0.472401	0.156327	-0.359623	-0.400695	-0.216881	0.353606
Noninvasive	0.40824	-0.355157	0.136006	0.025201	0.598517	-0.446719	-0.726605	0.261979	0.034805	0.0966915	-0.278345	0.390198
Noninvasive	1.66677	0.250796	0.00565735	-0.115538	0.550961	-0.545552	-0.858476	0.503085	-0.83487	-0.284802	1.99176	0.153379
Noninvasive	-0.0859955	-0.435705	-0.0578184	4.21437	-0.267902	-0.141989	1.7447	0.441169	0.0230635	-1.36334	-1.13172	-0.870765
Noninvasive	0.654124	-0.395986	-0.26822	-0.171065	-1.08872	-0.297883	-0.597879	-1.27013	-0.382886	-1.1322	-0.51946	-2.25334
Noninvasive	0.569181	-0.217581	-0.152696	0.0474686	0.125197	-0.508942	-0.426337	-0.692222	-0.564115	-0.991304	-0.577302	-0.431572
Invasive	-0.103766	-0.729077	-0.0730399	0.69336	0.583806	-0.543087	-0.437481	-0.607381	0.0447096	-0.993338	1.74667	-0.188011
Invasive	3.03475	0.00361825	0.0728063	-1.32697	0.796911	-0.561852	5.31605	2.28543	-0.870077	3.46181	3.75871	-1.1175
Invasive	0.710919	-0.830333	0.215225	-1.02494	-1.6856	-0.95691	-0.0605023	-0.583192	-0.105133	1.39561	-0.281021	-0.637795
Noninvasive	0.117363	0.674941	-0.35323	-0.660379	0.339625	-0.244463	-0.468649	0.103088	-0.619122	-1.13617	-0.737878	-0.494687
Invasive	0.452327	-0.505444	-0.0883427	-0.66024	-0.0591311	-0.697352	-0.402068	-0.462602	0.950313	-0.54046	-0.593871	0.0599624
Invasive	0.66474	-0.739499	0.198333	0.270889	0.74094	-0.369333	-0.387978	0.347532	0.640755	0.574089	0.634802	0.364275
Noninvasive	-0.0371035	-0.633972	0.146472	-0.907528	-0.679223	-1.04924	0.192826	-0.549251	0.295624	-0.174855	0.242652	0.576266
Noninvasive	-0.177224	-0.799229	-0.265764	2.88022	-0.0540862	1.68911	0.469493	-1.39854	-0.116398	-0.246882	-0.0146517	-1.62893
Noninvasive	-0.156093	0.234323	-0.374006	-0.636673	0.175308	-0.535818	-0.44353	0.0258073	-0.543899	-0.407618	-0.624165	-1.21058
Noninvasive	-0.0752253	-0.412361	-0.182692	-0.593424	0.13581	-0.440724	-0.417919	-0.208728	-0.0221128	-0.794309	0.633365	-0.577961
Noninvasive	-0.104578	-0.722261	0.13623	-0.690592	-0.542858	-0.129064	-0.194653	0.139742	-0.737317	0.0269878	-0.0275441	-0.365147
Noninvasive	1.35684	0.50459	-0.104217	-0.281561	-3.48148	-1.00366	-1.31125	-0.547993	-0.589164	-0.235282	-0.030704	-1.96569
Noninvasive	-1.42875	-0.347792	0.244755	-0.507671	-0.358759	-0.646853	0.166191	1.20978	-0.324571	-0.76561	0.595974	0.599042
Invasive	-0.00107232	0.0782873	-0.109349	-0.670001	0.204017	-0.883486	-0.323544	-0.132222	-0.795855	-0.173224	-0.706026	-0.609838
Noninvasive	-0.151846	-0.891582	-0.0929529	-0.350377	-1.1224	-0.206661	-0.292067	-0.604771	-0.434544	-0.357969	-0.234929	-0.00121889
Noninvasive	2.59825	0.51689	0.066137	1.50159	-0.24936	-0.365568	1.21699	2.60545	-0.0284295	-1.06478	-0.797189	0.594963
Noninvasive	1.32452	-0.85517	0.0768924	0.656714	0.429281	-0.396448	3.06912	1.30475	1.898	1.47327	0.643427	-0.887183
Noninvasive	-0.560028	-0.646671	-0.245395	0.000753999	0.603514	0.171699	-0.219607	-0.0515882	-0.781993	1.86591	-0.519309	0.259617
Noninvasive	1.45565	-0.743458	-0.242387	-1.04918	-0.588535	1.42249	-0.402084	-0.484032	-0.177514	-0.572493	0.0456327	1.69204
Noninvasive	1.86554	0.539838	0.116923	0.679421	-0.115393	-0.934467	0.513549	0.313701	-0.130424	-0.964426	-1.463	-0.477701
Noninvasive	2.55431	0.544922	-0.151093	0.0428389	0.177559	0.20993	0.619889	1.18593	-0.528511	-0.460853	-0.0158036	1.79806
Noninvasive	-0.332536	-1.58454	0.15677	-0.390503	0.678984	-0.578097	1.60704	-1.2495	-0.49169	-0.13779	1.46181	-0.174109
Noninvasive	-0.606798	1.71856	-0.292218	-0.215374	0.404306	-0.205931	-0.189992	-0.0204261	-0.0801294	-0.500737	-0.253923	0.134647
Noninvasive	0.652492	-0.515376	0.0153572	-0.693966	0.269533	-0.675376	1.18746	-0.974256	-0.517539	0.269883	-0.193038	0.0202412
Noninvasive	-0.32081	0.672738	-0.329465	-0.92115	-0.783937	-0.929334	-0.0220743	0.519084	-0.367619	0.764875	-1.21793	-2.00352
Noninvasive	0.503494	-0.476897	-0.213631	-0.846629	0.220235	0.141731	-0.258434	-0.40964	-0.195993	-0.601512	-0.653916	0.594873
Noninvasive	1.28524	0.121216	-0.0990509	1.53205	0.204777	0.0313994	0.233607	1.33175	-0.573293	1.12967	-0.20158	0.0615326
Noninvasive	0.598849	0.276048	-0.141564	1.36341	0.41435	-0.280993	-0.814513	-0.0764916	-0.552258	-1.07675	-0.648087	-1.55321
Noninvasive	1.26617	-0.513513	-0.195599	-0.204149	0.348307	1.43812	0.113845	-0.669637	-0.366892	-0.376103	-0.296555	0.476607
Noninvasive	1.52603	-0.137068	-0.298808	-0.664983	0.0228083	0.611265	-0.619581	-0.286917	-0.758765	-0.722875	-0.0727272	0.373611
Invasive	-0.506094	-0.565042	-0.116204	0.144497	0.605633	-0.363447	-0.152739	-0.490375	-0.350597	-0.517328	-0.791727	-0.157913
Noninvasive	-1.09961	-1.36168	0.129047	-0.625576	0.505356	-1.10296	0.517333	-0.528728	3.67126	0.910693	-0.527325	-0.648983
Noninvasive	-0.455503	1.9379	-0.250624	-0.918038	-0.162371	1.99663	1.39109	-1.14629	-0.0166185	0.949774	0.382386	-1.9864
Noninvasive	0.352434	-1.15475	0.988414	5.03419	-0.655267	-0.888735	-1.70929	2.7763	0.519715	-1.51299	4.01063	-1.45271
Noninvasive	-1.67609	-0.466952	-0.119667	-0.648049	-0.568326	-1.00398	0.859479	0.435449	0.566022	-1.28505	2.85148	-1.21321
Noninvasive	1.34735	0.245052	-0.520955	-1.15937	-0.637254	7.11501	0.385285	-0.531849	1.19011	-1.77618	0.0774373	-3.49547
Noninvasive	-1.46187	-0.98036	0.219198	-0.649558	-0.341154	-0.55782	0.162792	1.24582	0.389974	0.797394	-0.419702	0.318985
Noninvasive	0.24576	-0.31753	-0.133265	1.12414	0.234115	-0.258671	5.57444	-1.69097	-0.792664	-1.37705	-1.25538	0.886797
Noninvasive	0.843566	-0.566019	-0.0413769	-1.24644	-0.0659277	-0.772215	0.221776	-0.69773	0.244169	0.35463	0.36969	-0.00258863
Noninvasive	-0.0827231	0.546219	-0.292526	1.77202	0.386437	0.28364	-0.8008	-0.409767	-0.237922	-0.613188	-0.983444	0.155868
Noninvasive	0.625683	-0.43972	-0.055865	0.294492	0.108347	-0.288977	0.0450663	-0.87859	-0.721472	-0.948527	-0.600424	0.0886758
Noninvasive	-0.266302	0.227075	-0.132612	0.383225	0.62974	-0.71729	-0.376236	-0.576982	-0.168678	-0.980055	0.315978	0.412278
Noninvasive	-0.0271319	1.47844	-0.275279	0.709223	0.329493	-0.685293	-0.644029	-0.241935	0.179226	0.546332	-0.919985	0.525434
Noninvasive	0.500109	-0.306554	0.141252	-1.45458	0.133875	-0.960743	-0.142795	0.350318	-0.524573	3.09413	-0.142273	-0.628976
Noninvasive	0.10232	-0.619351	-0.0746997	-0.0105452	0.527077	-0.591465	-0.442684	-0.378356	0.554879	-0.582908	0.121891	-0.559876
Noninvasive	1.08132	-0.222174	0.0703285	2.35223	-0.0456959	0.019904	0.0173141	1.78821	1.04492	0.328199	-1.22857	-0.631592
Invasive	0.0997812	-0.739892	-0.0805646	-0.255309	0.466146	-0.0816723	0.119527	-0.541875	-1.12293	0.693811	-0.520068	-0.411858
Noninvasive	1.22643	-0.577354	0.00193918	-0.33383	0.0675507	-0.0575897	2.81804	-1.26601	-0.791196	-0.59529	-0.340122	1.57076
Noninvasive	-1.87923	-1.71418	-0.163743	-0.568289	-0.78208	0.407834	0.358154	1.74725	0.126182	-0.433137	1.69186	-0.92307
Invasive	-1.14121	0.0480976	-0.457256	-0.0750436	-1.89952	-0.275536	-0.108336	1.14381	-0.611803	-0.340549	-1.51423	-0.842728
Noninvasive	-0.369259	-1.20002	-0.502874	-0.324193	-0.794928	4.05795	0.0354588	0.256207	0.306484	-0.412659	-0.954266	0.554638
Noninvasive	-0.477084	-0.996306	0.042681	1.41865	0.423222	-0.0556657	0.519089	-0.968659	-0.0963075	-0.556016	-0.317822	0.463664
Noninvasive	-0.994618	-1.08859	0.0567033	0.854484	0.730837	-0.0922265	-0.0478255	-0.598137	-0.320449	0.0969084	0.484317	0.362157
Noninvasive	-0.76061	0.589553	0.0227673	-0.64833	0.620403	0.0381609	0.138747	0.298591	-0.016194	-0.879376	1.31544	-0.00441228
Noninvasive	-0.40811	-0.456332	-0.2675	-0.663306	0.443087	0.327921	-0.152053	-0.0374031	-0.61242	-0.827339	0.849465	-0.212986
Noninvasive	0.693914	0.741806	-0.0462772	-0.114288	0.662751	2.38221	-0.726636	-0.657181	0.640483	-0.35758	-0.176072	-0.113346
Noninvasive	0.857007	0.19216	-0.0847324	0.330086	0.530306	0.26775	-1.05266	0.0950736	1.00941	-0.509984	0.0687871	1.27066
Noninvasive	0.143887	-0.237989	-0.125437	0.549254	0.592894	-0.658324	-0.147247	-0.586321	0.128262	-0.790149	-0.480691	-1.30994
Invasive	-0.0654624	-0.46765	-0.315501	-0.415618	0.369347	0.561143	-0.526562	0.0434817	-0.819845	0.0287595	-1.04231	-0.0503438
Noninvasive	-0.705048	-0.760438	-0.0260384	-0.711253	-0.579737	-0.207143	-0.146859	0.838001	0.79966	-0.0932154	-0.0187683	-0.305519
Invasive	-0.0363532	-0.553504	-0.197369	0.260267	0.582508	0.937295	-0.486826	-0.231096	0.871432	0.386741	0.195813	0.755622
Invasive	-0.536904	-0.189838	-0.0078109	1.19104	0.455901	-0.792606	-0.237323	-0.534895	0.258568	-0.79695	-0.587262	0.0825346
Noninvasive	-0.651474	0.59302	-0.446529	-0.641993	0.0962393	-0.712453	0.154466	-0.382121	0.421016	-2.01615	4.17996	-0.80434
Invasive	1.5599	-0.0789886	-0.233525	-0.413577	0.609743	1.4035	-0.49836	0.138235	-0.523913	-0.542028	0.0764022	1.40403
Noninvasive	-0.170975	0.0766714	-0.35767	-0.841863	0.189709	0.0170785	-0.208232	0.293666	-0.666395	0.0739045	-0.872672	-1.56531
Noninvasive	-0.267779	-0.588579	-0.305148	-0.385188	0.618994	0.261225	-0.212556	-0.272459	-0.719024	-0.569446	-0.0691121	-0.355525
Noninvasive	2.83167	0.962652	-0.117744	0.567344	0.101153	-0.379713	-0.239955	2.25738	0.182158	0.180044	-0.0917779	0.608351
Invasive	-0.811616	-0.359949	-0.0603858	-0.515489	-0.331541	-1.39739	0.0547298	-0.0313193	0.0989488	0.414793	-1.12903	0.118257
Noninvasive	-0.371483	0.0332505	0.139381	-0.738585	0.250062	-1.26614	-0.0669738	0.192835	0.612112	0.220543	-1.10625	0.778061
Noninvasive	0.24556	-0.944168	0.0206209	-0.771909	0.384755	-0.674737	-0.00891653	-0.45169	0.0857024	-0.210949	0.257854	-0.407254
Invasive	-0.960511	-0.0338851	-0.301006	0.566306	0.618928	-0.296506	-0.506151	-0.180788	-0.936516	-0.580268	0.288421	0.243804
Noninvasive	0.554744	-1.20592	-0.513123	-0.339724	0.3077	0.607455	-1.14627	-0.647201	9.68108	-1.06012	-1.06409	-0.571615
Noninvasive	0.156756	0.380047	-0.220317	0.043641	0.710428	-0.392114	-0.554785	-0.315666	-0.123397	-0.647562	-0.410115	-0.0596453
Noninvasive	0.0827863	0.926428	-0.318242	0.0767707	0.578348	-0.584327	-0.380524	-0.496134	1.12713	-0.208222	-0.168679	-0.410624
Noninvasive	0.268821	-0.198955	-0.179787	-0.705254	0.595012	-0.864409	-0.105723	-0.497581	-0.312627	-0.72239	0.870288	-1.23522
Noninvasive	1.67367	-0.568593	0.0754825	-0.921414	-1.09267	-0.37215	1.58873	-2.14927	-0.223478	-0.857435	0.512298	1.48553
Noninvasive	1.10297	0.645598	-0.13172	-0.20475	-3.31857	-1.18708	-1.17593	-0.689732	-0.582828	-0.603508	0.4554	-2.82234
Invasive	2.2557	0.00979394	-0.0887178	0.233228	0.261288	0.776868	-0.255518	1.17487	-0.296019	-0.491271	-0.0255849	1.12502
Noninvasive	0.0764063	-1.13822	-0.215347	-0.450768	-0.822539	0.998829	-0.18213	-0.605139	-0.0946173	-0.852656	0.196349	-0.62561
Noninvasive	-0.126197	-0.697242	-0.0716972	-0.0347991	0.649905	0.529407	-0.426374	-0.219136	-0.764314	0.526759	0.054944	0.902754
Noninvasive	-2.02398	-1.84981	1.13977	0.804928	-4.39488	-0.66783	-0.229791	2.37376	-0.898633	2.60887	-0.925545	0.267981
Noninvasive	-1.0079	-0.901644	-0.0659668	0.451298	0.736338	-0.125952	-0.040736	-0.521231	-0.375343	-0.332644	-0.448368	-0.0209672
Invasive	-0.976375	-0.433553	0.079817	-0.571268	0.326598	-1.2895	0.273222	0.0773915	0.528623	1.73456	-0.976787	0.888356
Noninvasive	-0.54162	-0.659584	0.477414	-1.20161	0.168575	-0.846676	0.617958	0.552657	-0.172209	2.30725	-0.0787511	-0.0609158
Invasive	1.66039	0.230949	0.0241817	0.846004	0.137406	-0.638296	1.76484	0.559146	0.248645	-0.646021	-1.06609	0.398173
Noninvasive	-0.431485	0.942356	-0.178259	0.953437	0.505047	-0.35944	-0.535332	-0.627662	0.0302665	0.279829	-0.933236	-0.262053
Noninvasive	-0.023163	-0.398714	0.150019	-0.755037	-0.346818	-0.589053	-0.435113	0.0902275	-0.248816	1.10485	-1.2364	-0.0331974
Noninvasive	1.32894	-0.194094	-0.049743	0.261356	0.565827	0.056508	-0.111568	0.334594	-0.315441	0.0656251	-0.614894	-0.394215
Noninvasive	0.0137744	1.79324	0.01746	1.07167	0.184126	-0.380926	-0.832943	-0.159052	1.22504	1.59038	-0.67048	1.40052
Noninvasive	-0.304425	-0.549348	-0.213835	-0.627884	0.358158	0.609164	-0.589856	0.469288	-0.199677	-0.936507	0.411737	-0.0336614
Noninvasive	-0.436888	-0.882558	-0.166454	-0.290018	0.847867	0.795774	-0.246698	-0.328377	0.286388	1.20383	1.39668	-0.0672672
Noninvasive	0.868683	0.211576	-0.0403638	-0.605773	0.65719	-0.703336	-0.814389	0.0714113	-0.0389399	0.465959	2.33986	-1.01511
Invasive	-0.189791	-0.90629	0.025297	-1.08438	-0.0111645	-0.331503	0.115579	0.239242	0.620895	-1.38869	1.34632	-0.131706
Noninvasive	-0.305604	-0.716238	-0.407249	-0.70685	-0.213952	0.691856	-0.305847	0.263989	0.195398	-0.443294	-0.0431689	-0.844655
Noninvasive	-1.03135	-0.462361	0.206434	0.356371	0.605867	-1.01729	-0.437357	-0.123628	-0.0217354	-0.43474	1.09538	0.695726
Noninvasive	0.460522	-0.710083	-0.138273	1.6654	0.360201	0.784529	0.718224	-0.175306	0.448694	0.609242	0.816046	-1.50867
Noninvasive	1.13974	-1.74661	0.196086	-1.33356	-0.848725	0.175239	1.84813	-2.14525	-0.452459	-0.457653	2.5759	2.58466
Invasive	0.440924	-0.115616	-0.0369824	-0.248561	0.365981	-0.618796	-0.339902	-0.278517	-0.00452069	-0.394548	-0.617385	0.857123
Noninvasive	1.25387	-0.139956	0.0889398	-0.131882	0.0910757	-0.639448	4.8393	-0.91457	0.216825	0.764785	-1.74085	0.273073
Noninvasive	0.153702	-0.375924	0.00942373	-0.42508	0.590273	-0.38182	-0.606218	0.3331	-0.410774	1.10408	-1.18196	0.49838
Noninvasive	-0.0380584	-0.889167	-0.0239988	-0.662801	0.066596	-0.500468	-0.256662	-0.409233	-0.894964	-0.446821	1.03546	-0.564177
Noninvasive	2.10126	0.191628	-0.319645	3.22055	-0.368551	0.163045	2.55343	6.42968	0.260242	3.47212	1.38696	-0.529946
Noninvasive	-0.335452	2.89469	-0.574033	-0.588873	0.106965	-0.288447	0.275059	0.27474	-0.267263	-1.21303	-1.00513	0.487603
Noninvasive	-1.0085	-1.44893	0.226691	-1.00381	-0.433195	-0.949523	0.757	0.0570996	3.67418	-0.286415	-0.276677	-0.726255
Invasive	-0.528913	0.0698385	-0.0879129	0.761034	0.676714	-0.320087	-0.660008	-0.368942	0.308082	-0.746927	-0.122768	0.357149
Invasive	-0.63977	0.0683924	-0.245922	-0.41024	0.558406	-0.223369	-0.113289	0.362956	-0.710734	-0.134184	-0.468338	0.690331
Noninvasive	1.32677	-0.0094643	0.0852165	-0.86394	0.0511335	-0.952306	0.150347	-0.458083	1.16003	0.540633	-1.14877	0.605831
Noninvasive	0.640325	-0.498773	0.00912642	0.399926	0.600203	0.0327182	0.00855903	-0.12288	-0.591504	-0.35146	-0.17178	1.25546
Noninvasive	0.970419	-0.272657	0.0273916	-0.846811	0.637325	-0.387494	-0.578493	-0.0754293	0.0410849	-0.833812	0.689935	-0.520712
Noninvasive	-0.854795	0.391655	-0.315182	-0.00458424	-2.30295	-1.16827	-0.415558	0.779722	-0.956937	0.0513163	-1.71507	-1.11932
Noninvasive	1.31851	-0.609103	-0.2187	-0.609304	0.349327	1.05961	-0.291061	-0.487755	-0.0614522	-0.851201	0.529125	1.06326
Noninvasive	0.836251	0.0636093	-0.0928963	-0.95283	0.340805	-0.390356	-0.437708	-0.193418	-0.468922	-0.33146	-0.0514951	-0.11543
Noninvasive	2.0895	0.344321	-0.0236327	-1.1702	-0.611559	-0.389411	-0.561861	-0.490609	-0.556353	-0.42738	-0.185137	0.514309
Noninvasive	0.125081	1.84341	-0.424093	-0.494656	0.194803	0.552004	-0.414625	0.246521	-0.684615	0.00700681	-1.50215	0.399283
Noninvasive	0.936093	-0.127522	-0.123877	-0.704778	0.140998	-0.0965046	-0.459521	-0.353123	-0.25338	-0.385084	-1.0442	-0.109009
Noninvasive	0.84994	-0.410427	-0.0602809	-0.766986	0.405233	-0.429869	0.0100287	-0.330121	-0.612907	0.594497	-0.407266	-0.0872823
Invasive	0.0185031	0.0504876	-0.193553	-0.179632	0.180414	-0.920171	-0.105891	-0.726225	-0.353142	-0.816778	-0.831844	-0.750515
Noninvasive	3.55665	1.53173	0.0384392	-1.55847	-1.61889	-0.708255	2.7747	-2.41686	0.554076	-1.52495	0.574797	5.44798
Invasive	0.326628	2.06727	-0.210915	-0.0764921	0.382416	-0.510547	-0.722277	-0.330385	-0.0703544	-0.034877	0.229749	0.136393
Noninvasive	1.08199	-0.171406	0.0384912	0.856237	0.528477	-0.366342	-0.375598	0.43517	-0.614711	-0.269644	1.13358	-0.351408
Noninvasive	-0.67741	-0.931419	-0.066003	-0.475106	-0.685541	-0.330482	-0.0664889	0.231284	-0.712934	0.0712345	-0.791029	0.282484
Noninvasive	-0.688911	-0.31148	-0.138165	0.0766909	-2.95669	-0.132121	-0.623789	1.05083	-0.496351	0.691157	-1.28425	-1.01072
Noninvasive	0.155472	0.0355619	-0.0317946	5.28908	-0.771278	-0.494204	1.97503	1.64267	0.265171	-0.853134	-1.31713	-1.07095
Noninvasive	-0.549188	-0.886656	-0.513707	0.274269	-2.16842	1.53511	-0.503088	-0.160019	-0.193096	-1.08334	-0.337284	-0.286041
Invasive	-0.493816	0.890784	-0.204169	0.74414	0.573628	-0.441032	-0.568232	-0.358515	0.0884838	-0.274601	-0.513459	-0.242843
Noninvasive	0.574364	-0.850524	-0.122779	-0.426213	-1.35266	-0.323351	-0.307095	-1.19006	-0.318445	-0.49983	-0.0436454	-0.234567
Invasive	0.247122	-1.52447	0.351661	-0.304091	0.561764	-0.681637	1.3627	-0.640533	1.13852	1.13664	0.806449	0.625351
Invasive	-1.26923	-0.384791	0.0248481	-0.218623	0.596381	-0.121347	-0.074161	0.407825	1.20487	-0.78589	0.240111	1.46417
Noninvasive	-0.219901	-1.56583	-0.18442	-0.311854	-2.05765	2.83009	-0.219225	0.93538	0.443757	-0.0655677	-1.12287	-0.246955
Noninvasive	-2.6904	0.395002	0.399006	-0.610595	-2.45664	0.123722	1.75997	5.51206	0.257115	-2.01004	1.94041	2.5396
Noninvasive	-0.943259	-1.39798	0.234279	-0.975812	0.00889571	-0.882705	0.337704	0.169714	2.76513	1.14028	-0.688404	0.0660483
Noninvasive	1.24307	-0.443161	0.097596	-0.171629	0.508241	-0.307969	-0.445715	0.157508	0.1324	-0.785228	0.737536	0.418795
Noninvasive	-1.10452	0.885227	-0.0772189	-0.934554	-0.181445	-0.841697	0.601354	1.10573	-0.452898	-1.78747	2.32096	-0.0711115
Noninvasive	0.768016	-0.391919	-0.391926	-0.58735	-0.540599	0.818429	-0.747826	-0.312988	-0.677765	-0.898468	-0.548845	-1.68237
Noninvasive	0.499878	-0.341998	0.00576231	-0.440826	-0.964712	-0.620629	-0.209676	-0.758881	-0.983252	-0.246093	-0.247621	1.03128
Noninvasive	-1.04861	0.790744	-0.190988	1.28977	0.354146	0.760171	-0.333991	-0.919414	0.414051	0.466302	-0.325992	0.890124
Noninvasive	0.114592	-1.12687	-0.206252	-0.576443	-1.62666	1.88352	-0.10848	0.15866	0.323466	0.643453	-1.29736	1.2073
Invasive	-1.05706	-1.58849	0.0440003	1.71784	0.45217	0.525854	0.0681723	-0.967243	0.384732	-0.214598	0.980796	0.0901302
Noninvasive	0.832359	0.129288	-0.620205	-0.363134	0.073526	1.57522	-0.56788	-0.372575	-0.761559	-0.46269	-0.82546	0.793482
Noninvasive	-1.32048	0.135043	-0.315445	-0.443259	-1.08542	-0.887061	0.113675	0.959156	-0.573065	0.692713	-0.722849	-1.43524
Noninvasive	0.0240212	0.0469347	-0.184685	-0.241577	0.678726	-0.599073	-0.295168	-0.245674	-0.170888	-0.402393	-0.365882	-0.698799
Noninvasive	2.95303	0.90077	0.00568144	-0.457784	0.386315	-0.684178	-0.949943	1.87763	0.774558	-0.122991	0.239641	-0.300696
Noninvasive	-0.813534	0.949376	-0.328505	-0.492695	0.444401	0.0298083	0.212995	0.330063	-0.350958	-0.353192	-0.588949	0.490582
Noninvasive	0.0619748	-1.26106	0.35383	-0.829996	-1.36499	-1.24189	0.381893	-0.959255	0.76503	0.487085	-0.0550401	1.01029
Invasive	-0.14548	1.41165	-0.33011	0.903439	0.455212	-0.128619	-1.02775	-0.387891	-0.306202	-0.136477	0.444634	0.716883
Noninvasive	1.61606	0.204181	0.154191	0.764705	0.0865632	-0.897058	-0.859137	0.902813	-0.139626	-1.10303	1.02835	-0.0469983
Noninvasive	-0.954115	4.11946	0.285523	-1.71629	-1.63448	2.01679	3.0908	1.6342	0.787989	-1.94842	2.47589	-1.37693
Noninvasive	-0.545213	-0.256079	-0.153218	-0.632985	0.479536	-0.283648	-0.344463	0.338943	0.605363	-0.433085	0.227045	-0.114672
Noninvasive	1.23191	0.598756	-0.0911667	0.382629	0.470317	-0.405675	-1.1108	0.499153	-0.490319	-0.778378	0.438286	0.645176
Noninvasive	-0.524079	-0.0300963	-0.297093	-0.0721137	0.771387	-0.193663	-0.234697	-0.35425	0.222333	-0.670205	-0.44813	0.434324
Noninvasive	0.113799	-0.295792	-0.151954	0.0801544	0.263668	-0.799899	-0.261918	-0.600562	0.52566	-0.568994	-1.34289	-0.587407
Invasive	-1.59117	-0.235426	2.86167	-0.62247	-0.4739	1.99521	0.674578	3.13865	0.823272	-1.41023	-0.663476	1.25341
Noninvasive	0.12896	-0.212007	0.0531096	-1.44741	-0.328167	-1.31466	0.585679	-0.105587	1.13578	1.25776	-0.330737	-1.03295
Noninvasive	-1.29349	-0.563646	0.245086	-0.593541	-1.08786	-0.287206	-0.0499395	1.97908	-0.499184	1.08907	-0.278431	-0.0991615
Noninvasive	1.13509	0.172382	-0.431808	-0.121469	0.55426	2.55576	-0.793027	-0.338828	-0.222155	-0.43123	-0.289054	-0.126099
Noninvasive	0.292207	0.525955	-0.162433	-0.99697	0.542809	-0.27552	-0.0553271	-0.211281	-0.546511	-0.398159	0.816709	-0.82862
Noninvasive	0.83475	0.434092	-0.0802288	2.742	-0.255378	-0.797167	-0.539175	1.8025	1.36961	0.320172	0.860501	0.497077
Noninvasive	-0.704293	1.29456	-0.0855853	-0.197414	0.543409	-0.245333	-0.133999	-0.127309	0.894563	1.04051	0.224789	1.09846
Noninvasive	0.722707	0.671038	-0.181397	-0.841708	0.661831	-0.173931	-0.406264	-0.117715	-0.505555	-0.247135	-0.0841755	-0.573912
Noninvasive	-0.405433	0.94703	-0.285108	-0.988241	-0.640196	-0.379722	0.236997	0.777193	-0.904141	0.344221	-0.314878	-1.8638
Noninvasive	1.83134	0.678373	-0.0771083	-0.613158	0.705664	-0.232458	-0.99097	0.821264	-0.344389	0.941582	0.549685	-0.167379
Invasive	-0.946792	-0.241151	0.00117708	2.25055	0.297451	-0.765286	-0.000987146	-0.692559	-0.858779	-0.596318	-0.906701	0.109977
Noninvasive	1.02854	-0.193826	-0.288277	-0.539973	-0.0687433	0.586498	-0.792086	-0.356883	-0.793009	-0.985267	-0.652007	0.32294
Noninvasive	-1.45484	0.201362	-0.358009	-0.501689	-0.517395	-0.53908	0.348339	1.26375	-0.576069	-0.526284	-0.0495337	-0.420941
Noninvasive	-1.44919	-0.0616436	0.240663	-0.544423	0.321021	-0.545602	0.063691	1.20791	-0.536302	-0.0396737	-0.0582025	0.868961
Noninvasive	1.31633	1.16562	18.7917	-0.354828	-0.0253094	0.351475	-0.703909	-0.945776	-0.85838	-1.21465	-1.52785	-2.45833
Invasive	-0.246461	2.85488	-0.63108	0.185523	0.246342	-0.275089	-0.0188503	-0.862733	0.527548	-0.44856	-1.47663	0.293387
Noninvasive	-0.270807	-0.105629	-0.0179626	-0.750712	0.19062	-0.632896	-0.141663	0.210769	0.831671	-0.0465722	-1.19457	0.764705
Noninvasive	-0.801263	9.87363e-05	-0.073444	-0.603904	-0.950617	-0.488738	0.00249481	1.04438	-0.472286	-0.362838	-0.720058	-0.317918
Noninvasive	-1.13017	0.347811	-0.0357221	-0.310293	0.544776	0.176448	-0.0709697	0.76398	0.756638	-0.619033	-0.88599	1.56285
Noninvasive	0.656025	-0.170198	-0.00414761	-0.892861	-0.759043	-1.19626	0.120513	-0.886203	-0.505464	0.80244	-1.23792	-1.47538
Noninvasive	-0.15841	-1.27256	-0.211568	-0.10989	-1.43108	0.668174	-0.68681	-0.0918774	-1.19128	0.360852	-0.542312	-1.19342
Invasive	-1.43663	-0.80152	-0.100018	-0.285087	0.225237	1.00803	-0.0131051	0.854933	-0.654298	-0.884595	0.692468	0.405112
Noninvasive	1.18375	0.064404	0.0257637	-0.0824452	0.215546	-0.714406	-0.552795	-0.0155998	0.205057	-0.483053	-0.851518	0.307931
Invasive	-1.05525	0.146072	-0.271488	-0.17109	0.279387	-0.213409	-0.148398	0.293917	-0.335137	-1.58767	0.245577	0.6255
Noninvasive	-1.06592	-0.885443	0.017657	-0.250588	-1.88323	-0.869989	-0.228011	0.835913	0.348098	0.586738	-0.571822	-1.11551
Noninvasive	2.0101	0.414864	-0.437228	1.92409	-0.211981	1.54155	1.48361	1.21059	-0.271626	-0.325272	-0.463417	-0.16918
Noninvasive	0.285676	-0.194325	-0.136801	-0.857012	0.446245	-0.401758	-0.418728	0.0883899	-0.618423	1.28676	-0.57788	0.279497
Invasive	-0.044517	-1.31282	0.297358	-0.58124	0.261175	-0.850909	-0.371628	-0.417427	-0.708068	0.359557	2.24988	-0.576278
Noninvasive	2.21332	0.060329	-0.171793	-0.51244	0.1872	0.601181	-0.564783	0.794084	-0.39604	-0.0657913	0.355605	1.34075
Invasive	0.639338	0.426977	-0.444818	2.95054	-11.4696	0.0118228	-1.57708	-3.35201	0.196867	1.57192	2.82273	4.32145
Invasive	-0.961488	-1.43322	0.183101	-0.164985	0.882903	-0.505719	0.586401	-0.759748	-0.485282	0.772081	0.864476	-0.75076
Noninvasive	-0.551094	-0.322431	0.0371779	1.12639	0.638558	-0.272871	-0.795652	-0.452423	0.323297	-0.856898	0.350745	0.423879
Noninvasive	0.963094	-0.599611	0.0525649	-0.60836	-1.85998	-0.440842	-0.334446	-1.04665	-0.797467	0.00264931	0.439736	0.483291
Noninvasive	-0.846044	1.41489	-0.203278	-0.146152	0.446523	-0.387977	-0.208162	0.165373	-0.492754	-0.928789	1.76089	1.21443
Noninvasive	-0.188533	0.331585	-0.330956	-0.285762	0.450909	-0.603278	-0.391913	-0.0213118	-0.247061	-0.45187	-0.506384	0.172118
Noninvasive	-1.48546	0.504566	-0.184376	-0.310325	-2.11213	-0.609578	0.28055	2.05254	-0.228909	-0.762637	0.396394	-1.50993
Noninvasive	0.589898	-0.952821	0.17988	-0.575295	0.503275	-0.896488	1.08832	-0.784828	-0.287339	0.100592	0.190457	0.265013
Noninvasive	0.247094	0.860296	-0.541984	-0.500479	0.395256	-0.10153	-0.329478	-0.383762	-0.263063	-1.22319	-0.331227	-0.751628
Noninvasive	-0.907773	-0.271072	0.338979	0.944594	0.62278	1.67074	-0.494661	-1.16702	0.0184195	-0.0707937	1.09868	-0.132943
Noninvasive	-1.31117	-1.69509	2.61701	-0.034846	0.539514	1.80615	-0.66983	1.8045	-0.45487	-1.10817	-0.08749	3.72677
Noninvasive	-0.428785	-0.443034	0.875539	-0.331953	-0.125418	2.5633	-0.759544	1.88858	-1.48071	-0.316503	-1.67508	2.89374
Noninvasive	-1.16146	1.82271	-0.242376	-0.496768	0.270766	-0.0221057	0.361608	0.896171	-0.391456	-0.466024	-0.820662	1.55988
Noninvasive	0.842582	-0.240999	0.067154	-0.720349	-3.44805	-1.28033	-0.255043	-0.522691	0.64571	1.61614	-0.20723	-1.23592
Noninvasive	1.79622	0.845733	-0.204693	-0.441587	0.609257	-0.245658	-1.10389	0.782449	-0.424257	0.697182	1.59076	0.143232
Noninvasive	0.696514	-0.287182	-0.0567674	-0.232401	0.766785	-0.42621	-0.402991	-0.206667	-0.185255	0.19993	2.13122	-1.48901
Noninvasive	1.73972	0.27405	-0.189472	0.166314	0.183778	0.598883	-0.752436	0.540499	-0.720698	-0.672708	-1.08182	1.00816
Noninvasive	0.242201	-0.865284	0.133642	-1.13907	-0.0710888	-0.84683	0.100318	-0.218913	-0.557786	-0.380562	1.81747	-1.35166
Noninvasive	-0.758026	0.177433	-0.287527	-0.583751	-0.198977	-0.983074	-0.167687	0.230826	0.422019	0.0709555	-0.464232	0.528751
Noninvasive	-1.08621	-1.41197	-0.0394753	1.12495	0.56111	-0.366801	1.6579	-1.15062	-1.28719	1.65602	2.19453	-1.6061
Noninvasive	-0.4869	-1.24009	-0.0657224	0.599289	0.677843	0.660023	-0.204752	-0.493029	-0.0305239	-0.372614	-0.571976	0.529767
Noninvasive	-0.182593	-1.01541	0.134181	0.795626	0.604471	-0.573341	0.348569	-0.805902	-0.614007	-0.758203	0.0968871	-0.116919
Noninvasive	0.414537	-1.10684	-0.110706	-0.38715	0.48712	0.647132	1.22708	-0.971256	-1.04663	2.07875	0.0951504	-1.04332

## Sheet: Whole-Tumor
Invasive	RC1	RC5	RC2	RC4	RC3	RC8	RC6	RC9	RC10	RC7	RC11
Noninvasive	-0.104202	0.508576	-0.107523	-0.731006	-0.195901	-0.131506	-0.521413	-0.391498	-0.776712	-0.787861	-0.111455
Noninvasive	0.432914	-0.777903	0.185636	2.68234	0.137717	1.07178	-0.5316	-2.1806	-1.32616	0.67258	2.31543
Noninvasive	0.0457091	0.352592	0.487957	0.274139	-0.0132909	-0.548839	-0.37864	0.352487	-0.402506	0.0830026	-0.651427
Invasive	-1.66098	0.441593	0.442328	1.53157	0.193253	-0.630887	-0.597819	1.04244	0.312469	1.54848	-0.504394
Noninvasive	-1.49717	-1.08688	0.519504	-0.556387	0.412665	0.345277	0.183997	0.528789	-0.533873	0.783289	-0.827164
Invasive	-0.376754	0.668165	0.488325	0.14	0.0885296	-0.433073	-0.00269771	1.87692	-1.04225	0.740583	-0.399921
Invasive	-0.572478	0.779974	0.462672	0.710384	-0.0335656	-0.428794	-0.258695	1.00094	-0.0311155	1.11278	-0.602144
Noninvasive	-0.903687	1.22662	0.373212	-0.653594	0.51264	0.203854	0.124721	0.831052	-1.2928	-0.516999	-0.100885
Noninvasive	1.38659	-0.304888	0.0316257	-0.392917	0.143085	-0.368046	-0.454362	-0.0822009	-0.271705	-0.114797	0.207767
Noninvasive	-1.89	-0.301681	-1.66126	-0.338302	-0.303995	0.81243	0.722293	-0.322202	-0.359066	-1.70828	0.577862
Noninvasive	-1.13438	-0.599621	-0.273556	-0.579415	-0.150934	0.204066	-0.28678	-0.620423	-0.0144998	-0.624933	-0.422093
Noninvasive	-0.961608	0.0799593	0.35693	-0.59695	0.0186234	0.155127	-0.749469	0.148222	-0.494726	-0.128744	-0.62272
Noninvasive	-0.804609	1.22225	0.553502	-0.475082	-0.00780939	-0.0234899	-0.301713	0.266125	0.0837969	-0.415119	-0.19165
Invasive	-0.409709	3.72281	-0.794079	2.23839	2.03512	-1.71465	-0.768451	0.505491	6.76475	2.86695	0.480068
Noninvasive	-0.372138	2.3364	0.379023	-0.202898	-0.314825	-0.115777	-0.286265	-0.326123	-0.228617	0.246586	-0.12101
Invasive	-1.37856	0.600694	0.616085	0.804952	0.333779	0.0234472	0.476552	-0.34468	0.919588	0.559041	-1.71831
Noninvasive	-1.12051	-0.140751	0.245317	-0.475526	-0.191766	0.0173899	-0.565725	-0.549159	0.114472	-0.4677	0.0923379
Invasive	-0.975258	1.5163	-0.350298	4.83509	-0.275904	-1.29342	0.425934	-0.330376	0.101868	0.255405	-1.1513
Noninvasive	-0.204636	-0.345447	0.210866	-0.785717	0.420522	0.1484	-0.7122	2.23112	-1.9792	1.70221	-0.480562
Noninvasive	-0.394806	-1.28792	0.40405	-0.601869	0.288122	-0.340123	-0.400318	0.691444	0.334744	0.224675	-0.0037225
Invasive	-0.786111	4.1398	0.0728143	0.0544114	0.50197	-0.0318016	2.64434	-0.912132	0.369763	4.10587	1.50252
Invasive	-0.651692	-0.25994	0.720443	-0.270885	-0.285468	0.0293246	4.0784	-0.285833	1.73679	0.64178	-0.604295
Noninvasive	-0.778176	0.830403	0.310989	1.85481	0.285764	-0.867433	0.0843568	1.93805	-0.389185	0.339938	-1.01792
Noninvasive	0.685401	-0.674543	-0.175747	-0.595841	0.325628	-0.0860308	-1.21698	-0.521635	-0.637862	1.50436	0.130574
Noninvasive	-0.494277	1.2722	0.370164	-0.575994	-0.0583503	0.0934996	-0.311523	-0.589073	4.49442	-1.19749	-0.325165
Noninvasive	0.348149	-0.789878	0.319091	1.21412	0.0216267	1.68921	0.0950392	-0.501723	-0.950594	2.86257	1.21322
Noninvasive	-1.34365	-0.466238	0.108818	-0.639278	-0.421073	0.311517	0.556104	0.150353	-0.696242	-0.291676	0.146986
Noninvasive	0.528871	-0.796	0.444505	0.456914	0.0705484	-0.564264	-0.0873653	-0.581635	-0.792302	0.618762	0.193169
Noninvasive	-1.67114	1.99901	-0.519322	-0.713151	0.379321	1.02165	2.22623	0.560962	-0.814461	-1.5771	3.28063
Noninvasive	0.125725	4.1873	-0.134763	-0.747368	0.102022	-0.444593	1.11137	1.67417	-0.527669	1.8675	2.71674
Invasive	-1.00935	0.0706913	0.653448	-0.383246	-0.0366049	-0.0630906	-0.362927	0.0676855	0.690831	-0.219578	-0.281302
Noninvasive	-0.179053	2.06195	0.26554	-0.00115697	0.415503	-0.183844	1.81781	0.727552	0.952718	2.06413	-1.11089
Noninvasive	-2.28875	1.54661	-0.154608	-0.762626	0.214186	0.967761	-0.176071	1.39525	-1.2794	0.48725	3.27518
Noninvasive	-0.959794	0.340776	0.35213	2.3943	-0.24463	-0.494457	1.22484	-0.472964	-0.217777	1.29174	-1.34574
Invasive	-0.823156	0.191152	0.529568	-0.413199	-0.296096	-0.0993583	-0.247794	0.0415956	-0.692816	0.194817	-0.0727045
Noninvasive	-0.627313	0.25971	0.288042	0.097301	0.206749	0.294816	0.437771	2.88037	1.92251	0.942088	-1.48355
Invasive	-1.30991	1.10982	0.407131	-0.724477	-0.352555	0.563318	-0.154312	-0.815078	0.0598328	-0.660307	0.216065
Invasive	0.847588	-0.165338	-0.0158545	2.29161	0.00901876	-0.237492	-0.150556	0.766124	0.194359	-1.47467	0.491968
Noninvasive	-1.0748	4.46693	0.00624556	-0.149012	0.0694281	0.280466	-1.33481	-1.70767	1.34805	2.10591	1.34056
Invasive	-1.27587	1.49615	0.418094	0.0475203	-0.117209	0.459346	-0.770993	-1.54239	2.83957	0.0025848	-0.896161
Noninvasive	-1.01227	0.211612	0.624754	-0.386073	1.01166	0.105591	3.26539	-0.0493971	1.10266	-0.00316004	-0.330443
Noninvasive	-0.159475	0.416204	0.327549	-0.228989	-0.259939	-0.469083	-0.109275	-0.22248	-1.60626	-0.0181249	-0.489081
Noninvasive	-0.913294	-1.48505	-0.0263041	-0.726231	0.085603	0.281561	0.360214	-0.225253	0.0887429	0.39796	-0.585417
Noninvasive	-1.34912	2.3872	0.362162	0.103879	-0.130638	-0.0158116	-0.723445	0.283247	-0.149175	1.42952	0.340122
Noninvasive	-0.721907	0.768099	0.440432	-0.222057	-0.0168348	0.586644	4.37539	0.0441148	2.35662	4.34198	-1.36551
Noninvasive	-1.97187	-0.121674	0.106535	-0.621765	0.974049	0.894398	-0.0746025	-0.118479	-0.130882	-1.39417	-0.474225
Noninvasive	-1.33279	1.65159	0.243905	-0.627856	0.0606576	0.676595	0.579896	-0.599918	-0.803734	-0.661542	-0.236475
Noninvasive	-1.23278	-1.47893	-0.933368	-0.436422	-0.0722444	0.207009	0.533816	-0.553292	-0.324296	0.109606	-0.779455
Noninvasive	-1.2287	-0.540748	0.611927	0.816804	-0.0333664	-0.196767	0.36892	1.34122	1.20432	1.68832	-0.498836
Noninvasive	-0.559754	-0.781694	0.542493	-0.22275	0.0697393	-0.294944	-0.589334	0.133358	0.284837	0.390023	-0.295426
Noninvasive	1.05427	-0.511632	0.312869	0.15891	0.0790725	-0.519153	0.00949151	-0.418984	-0.483387	-0.108633	0.0366923
Invasive	-1.16983	0.855041	0.421643	1.77522	-0.114208	-0.772833	0.329049	0.173189	-0.0133488	0.92509	-0.731485
Noninvasive	0.188778	-0.525386	0.455048	-0.565038	0.0489106	-0.608959	-0.228463	1.66204	-0.338432	-0.29781	-0.054484
Noninvasive	-0.954947	2.30906	0.35638	-0.488933	0.00908926	0.241287	-0.293087	0.0163219	-0.987152	-0.010719	-0.038662
Noninvasive	-2.24981	-0.153074	-0.0675055	-0.633172	0.599978	1.07994	-0.00955432	-0.734138	0.327508	-0.926129	0.0845995
Noninvasive	-0.513217	3.08541	0.123917	-0.609871	-0.0308687	0.0262062	-0.030786	0.110344	-0.591553	-0.80441	1.17267
Invasive	-0.189777	-0.764212	0.326001	2.12284	0.00796269	-0.587054	-0.507983	-0.119047	-0.512757	0.201426	0.467265
Noninvasive	-1.22533	0.133725	0.556891	0.305842	0.414998	-0.217895	-0.0330876	1.97123	-0.977243	1.62872	-0.76765
Noninvasive	-0.676554	-0.298108	0.604279	-0.280359	0.872113	-0.0651416	1.42216	-0.643931	3.28512	0.135752	-1.08892
Noninvasive	-0.242791	-0.0348205	0.440268	-0.442935	-0.110639	-0.314242	-0.245841	0.178141	-0.582871	-0.732267	-0.695883
Noninvasive	0.776775	-0.787593	0.438601	-0.577	-0.0543795	0.0657247	0.43124	-0.455204	0.54691	1.57896	0.337632
Noninvasive	-0.891924	0.594211	0.483155	-0.41035	-0.17871	0.114598	0.920686	-0.188091	-0.557559	-0.463802	-0.688262
Invasive	-0.140517	4.40166	-0.0389141	0.500171	-0.0680716	-0.586749	0.586781	0.266674	-0.635651	1.73506	0.00049873
Noninvasive	-0.657038	1.64345	0.446706	-0.217513	0.563089	0.0355301	0.744666	1.57089	-0.773124	1.06275	-1.16403
Noninvasive	-0.986871	1.4641	-0.0180273	-0.826538	0.527041	0.565925	-0.209648	0.0359717	0.548525	-1.49511	0.344291
Noninvasive	-0.425697	0.0346643	0.379397	1.15184	0.486163	-0.479746	-0.247742	1.16688	1.57484	0.306327	-0.987858
Invasive	0.541428	-0.298797	0.14823	2.51648	0.0920263	3.53465	-0.868614	-2.7509	-0.24003	0.477962	2.37993
Noninvasive	-0.761714	2.34242	-0.0275289	-0.665789	-0.384504	0.309473	-0.44804	-0.762753	-1.17584	-0.361305	0.826746
Noninvasive	0.327189	-0.606641	-3.67655	-0.275983	0.0448461	-0.606478	-1.42506	-0.31695	-0.135151	1.78508	-0.340187
Invasive	1.08221	0.519593	-0.128458	2.18143	0.165152	-0.59897	-0.408098	1.47969	1.28858	-2.33981	-0.188866
Invasive	0.842146	-0.238187	0.118113	1.36329	-0.0018745	0.931704	-0.267915	0.881277	0.627438	0.436591	1.15115
Invasive	-0.269307	-1.18448	0.318126	-0.733425	0.205702	0.00481065	0.180231	0.343623	0.512924	0.932989	-0.407445
Invasive	-0.281792	-0.555895	-0.426003	-0.583868	-0.265468	0.0577125	2.51118	-0.955816	-0.508993	-1.14491	-0.545879
Invasive	-1.07728	-1.20072	-0.715154	-0.814671	-0.2419	0.45991	-0.528309	-0.685031	1.72039	0.856421	0.0160758
Invasive	0.581319	0.0683639	0.242031	-0.794285	-0.257177	-0.354127	-0.565333	-0.793762	0.791468	-0.322885	0.0708436
Noninvasive	-0.274019	-0.155823	0.645095	-0.447974	-0.306166	-0.00118481	2.57145	0.405239	-0.306384	1.48878	-0.731694
Invasive	-0.414886	-0.552778	0.476678	1.17884	-0.088273	-0.729789	-0.503604	0.0229093	-0.496461	0.42916	-0.149768
Noninvasive	0.279414	-0.655451	0.35943	0.910555	-0.0438257	-0.145591	-0.566955	-0.279382	0.0914334	0.733827	0.512268
Noninvasive	0.158103	-0.690547	-1.93769	-0.350852	-0.220441	-0.429206	1.59457	-0.380639	-0.639634	-0.96729	-0.815054
Noninvasive	0.2964	0.259286	0.466205	-0.265753	-0.286025	-0.529	0.27306	-0.904512	-0.469759	-0.818685	-0.615811
Noninvasive	1.98773	-0.0535074	-0.192983	-0.423358	0.150015	-0.527226	-0.0937483	-0.83093	-0.838302	0.612741	0.29991
Noninvasive	1.34779	0.622876	0.20498	-0.77682	-0.106082	-0.292826	-0.541602	0.0380121	1.15897	-0.83531	-0.14544
Noninvasive	0.590918	-1.40829	-2.0378	-0.220188	-0.28966	-0.810917	2.91386	-0.766155	0.138787	0.494352	-0.233106
Noninvasive	-0.635534	-1.65794	0.357835	3.89329	-0.081657	0.151708	-0.491099	-2.44123	-0.866852	1.44982	3.53269
Noninvasive	0.144493	-0.669224	-1.20464	-0.513568	-0.141683	-0.401122	0.201759	-0.974282	-0.546068	-0.164988	-0.697129
Noninvasive	-1.24018	-1.24232	0.766171	-0.0699795	0.181258	-0.136682	-0.659559	0.377442	0.966278	1.15519	-0.00272045
Noninvasive	-0.0726513	-1.05664	0.353028	1.06164	0.00653963	-0.824531	-0.607595	0.799654	2.92302	-0.707314	0.511927
Noninvasive	0.721835	1.66349	0.226102	0.332258	-0.330965	-0.517506	-0.482393	0.0698814	0.0710065	-1.08428	-0.535654
Noninvasive	0.210385	-0.608242	0.0882407	-0.406607	-0.228491	-0.520603	-0.366525	-1.14557	-0.392114	0.624025	-0.00186942
Noninvasive	0.412209	0.362457	-0.89358	-0.818974	0.177432	-0.374257	0.12504	1.40391	-2.28501	-0.450573	-0.272428
Noninvasive	0.562219	1.22837	0.27483	0.0890304	-0.333405	-0.491951	-0.810441	-0.216063	-0.224949	-0.44108	-0.397078
Noninvasive	-0.198258	3.72698	-0.143173	1.41758	-0.213487	-1.04844	-0.757137	-0.131131	1.37537	0.824544	0.0403757
Noninvasive	1.35696	0.246141	0.244437	-0.902478	-0.144165	-0.324788	0.00274331	0.237896	0.634431	0.274915	0.310062
Noninvasive	1.33074	0.579316	0.148132	0.189705	-0.0584185	0.42141	-0.552275	0.253306	0.879087	-0.442274	-0.443699
Invasive	0.00455298	0.416902	0.22836	-0.403572	-0.26229	-0.333763	-0.706944	-0.47628	-0.991626	0.019464	-0.383948
Noninvasive	0.192129	0.225689	0.384467	0.405359	-0.156993	-0.633105	-0.715034	-1.0902	3.43198	-1.03003	0.251187
Noninvasive	1.94262	-0.326202	-0.0744247	-1.21912	-0.120707	0.333767	1.05215	-0.490775	0.551989	1.2947	0.156109
Noninvasive	-0.0594801	0.0105966	0.35541	-0.545041	-0.321171	-0.129107	-0.663446	-1.21401	1.75997	-0.6612	-0.155716
Noninvasive	0.796647	0.546922	0.382588	-0.177415	-0.157729	-0.468523	-0.458833	0.288905	0.00186369	-0.825031	-0.277626
Noninvasive	0.942378	0.893515	0.350606	-0.560529	-0.366548	-0.188795	1.16904	0.0501953	-0.458212	-0.899769	-0.797736
Noninvasive	-1.035	-0.773532	-0.512879	-0.588827	-0.253869	0.264417	0.334459	-1.02993	0.477824	-0.831526	-0.339293
Noninvasive	-0.288844	-0.741652	-0.096175	-0.447166	-0.297846	-0.384264	0.0286008	-0.990916	-0.483635	-0.080579	-0.286695
Noninvasive	0.716723	-0.548172	0.16508	-0.85182	0.0410527	-0.474116	-0.430261	0.961834	0.24042	-0.166921	0.275815
Noninvasive	-1.10602	0.797226	-2.38998	-0.364501	-0.453296	0.349273	-1.58149	-0.611871	0.460163	-1.58451	1.1701
Noninvasive	1.62454	0.861187	-0.219496	-0.0638152	-0.355112	3.40558	1.4847	2.05673	-0.83021	0.0969417	-2.42605
Noninvasive	0.00933968	0.536304	-0.0444843	4.22269	-0.383254	-1.5174	-0.0969093	-1.11589	0.341576	-2.19464	0.13602
Noninvasive	0.372287	-1.32728	-0.197365	-0.50774	-0.504354	-0.809363	4.3387	0.435493	0.267669	-1.75267	1.03138
Noninvasive	-1.1003	0.165563	0.314336	-0.649695	-0.340388	0.285745	0.494665	-0.344918	-0.795603	-0.454704	-0.149817
Invasive	-0.554704	-0.0737003	0.645369	0.215516	-0.381834	-0.175266	1.1486	-0.830738	-0.0209802	1.1044	-0.513503
Noninvasive	0.58068	0.14662	-0.294551	-0.6973	-0.527347	-0.387502	0.531898	-1.81689	0.520192	-0.990788	-0.286213
Noninvasive	0.0415966	-0.228855	0.393705	1.65216	-0.113134	-0.806597	-0.591087	-0.0357437	-0.691222	-0.357115	0.163791
Noninvasive	0.192507	-0.308024	0.488226	0.696757	0.115913	-0.531347	1.80964	0.440223	-0.52394	0.226638	-1.41591
Noninvasive	0.397087	-0.656757	-0.0161803	3.14426	0.184946	-0.579155	0.565929	1.57423	-0.161371	-1.66156	-0.279109
Invasive	1.86403	0.000705411	0.0672483	0.0733917	0.0461872	1.02079	0.00720654	1.09334	0.0940881	-1.27338	0.117165
Invasive	1.60978	-0.324723	0.142652	-0.479845	0.0313742	-0.0616954	-0.324314	-0.220701	0.466243	0.291245	0.492345
Noninvasive	0.376398	0.264155	-0.706474	-0.932371	-0.223842	-0.18699	-0.724215	-0.999057	0.842299	-1.02888	0.0149089
Noninvasive	-0.25538	2.37114	-0.117613	-0.534741	-0.592387	-0.157377	-0.176181	-1.83706	0.25693	-0.0403295	1.09153
Noninvasive	-0.422927	-0.174356	0.483216	0.116544	-0.177333	-0.446712	-0.623213	-0.195788	-0.701962	-0.30064	-0.608802
Noninvasive	-0.146047	0.035534	0.478872	-0.189301	-0.145821	-0.245417	-0.749509	0.325839	2.06612	-0.795851	-0.38035
Noninvasive	-0.64261	-0.124043	0.65822	0.103021	-0.199767	-0.299949	-0.441276	-0.0414658	0.85015	0.024504	-0.608325
Noninvasive	1.22217	-0.511227	0.34412	-0.432193	-0.0054087	0.202267	0.305692	-0.170331	0.389878	0.710368	0.195428
Noninvasive	0.646983	-0.582005	0.235211	-0.825091	-0.105437	-0.240614	-0.332398	0.820704	0.126736	0.854165	0.452668
Noninvasive	0.279743	-0.579685	0.497593	0.00240977	0.453734	-0.758201	-0.785848	1.24378	0.021267	-0.480651	-0.245782
Noninvasive	0.778977	-0.251767	0.360504	-0.355357	-0.0930601	-0.392464	-0.27071	-0.116472	1.05549	0.0448613	0.291136
Noninvasive	-0.800717	-0.416726	0.459458	1.86125	-0.0215993	-0.656486	-0.341984	0.3501	-0.0385947	0.544907	-0.210859
Noninvasive	-0.316227	1.78894	-0.0180302	-0.647521	-0.204934	0.0626117	-0.55022	-0.313854	-1.50058	-1.04635	-0.155264
Noninvasive	1.30251	0.837401	0.236212	-0.408395	-0.172581	-0.118127	-0.101565	0.184134	0.10092	0.0653234	-0.477271
Noninvasive	1.11167	0.142188	0.410041	-0.295645	0.114783	-0.585376	-0.209225	0.837203	1.44668	-1.37955	-0.0944643
Noninvasive	1.21213	0.425283	0.0519479	1.10334	-0.105024	0.0684878	-0.670496	-0.262003	-0.370793	-0.599184	0.194252
Noninvasive	1.04048	-1.00777	0.346626	-0.173164	-0.0238858	-0.718029	0.269024	0.188276	1.72838	-0.850974	0.56412
Noninvasive	1.03499	-0.718539	0.345597	0.0501399	-0.0815161	-0.254956	0.193791	-0.277566	0.351528	0.602484	0.601158
Invasive	-0.780166	-0.609103	0.565112	-0.441878	-0.203684	-0.17057	-0.467441	0.00168038	0.292426	0.71823	0.0282831
Noninvasive	-0.737804	-0.338603	0.166008	-0.871366	0.0268411	0.196562	-0.256231	0.260848	0.497725	-0.633081	-0.358341
Noninvasive	-0.240975	-0.561008	0.35252	-0.676232	-0.136674	0.0252986	-0.380917	-0.865089	0.539537	-0.0855622	-0.543162
Noninvasive	-1.37038	0.649894	0.448867	-0.600274	-0.589063	0.196481	-0.264361	-0.0773274	0.927603	0.920913	0.948761
Noninvasive	-0.732111	-0.157263	0.666525	-0.235326	-0.117778	-0.236022	-0.644881	0.273702	-0.370204	0.157997	-0.182853
Noninvasive	-1.0612	1.01336	0.194799	-0.751206	-0.0401745	0.340882	-0.385078	0.447326	-1.2591	-1.06842	0.328056
Noninvasive	1.09297	-0.945192	0.389382	-0.0880896	-0.024846	-0.483587	0.953535	2.88341	1.04793	-0.253872	0.770763
Invasive	-0.293315	-0.79864	0.516638	-0.39456	0.225781	-0.182727	-0.619369	1.36383	1.55681	0.482701	0.0606528
Invasive	-0.0992722	-0.78347	0.561526	0.334506	-0.30298	-0.542742	0.391563	-0.615243	-0.78129	1.61834	0.515302
Noninvasive	0.139605	-0.486368	0.421471	1.3547	-0.0530799	-0.771758	-0.492913	-0.534201	-0.349937	-0.326142	0.209069
Noninvasive	0.319795	-0.299348	0.111309	2.82228	-0.227523	1.45345	0.377097	-1.2121	-0.402128	0.332626	0.800516
Noninvasive	-1.82336	0.13455	-2.18411	-0.246955	-0.428727	0.752379	1.206	0.756762	-1.00774	-1.24984	2.47437
Invasive	0.752767	-0.272802	0.13157	0.800948	0.343499	-0.172113	-0.556954	1.77988	-1.23582	0.315887	-0.182598
Noninvasive	1.73768	-0.779579	0.388048	-0.294557	-0.0259006	-0.700107	2.4173	-0.0603897	4.71377	-0.53982	1.04604
Noninvasive	-1.00755	1.08939	0.153017	-0.756968	-0.276806	0.407668	-0.705833	-0.754544	-0.16167	-0.227655	0.248749
Noninvasive	2.99553	1.03553	-0.194628	-0.797008	0.0515058	2.72129	0.056126	0.427763	0.669595	-0.314164	0.318107
Noninvasive	1.53453	0.274944	0.166181	-0.720729	-0.110405	-0.199152	-0.14495	1.41455	-0.480959	-0.135634	0.092065
Invasive	-0.275191	-0.0237148	0.490085	0.0308628	-0.0560364	-0.365979	-1.05885	0.112164	-1.1875	0.468303	-0.217827
Noninvasive	0.963831	0.0683711	0.0934041	0.537046	0.165857	1.76448	-0.336705	1.77925	0.195911	-1.11019	-1.11264
Noninvasive	0.432037	4.36826	-0.00439695	-0.219593	-0.668633	-0.230752	-0.594669	-1.90194	0.388523	0.296087	0.119502
Noninvasive	-0.0406039	0.659382	0.499737	0.296192	-0.28606	-0.389457	-0.224537	-0.372464	0.0689592	-0.309728	-0.73714
Noninvasive	-0.754063	-0.448921	0.401402	2.61618	0.134611	-1.19497	-0.342949	0.138427	-0.237596	-0.942035	-0.729236
Noninvasive	0.15447	-0.150837	0.196959	-0.597794	-0.309245	-0.258643	0.967119	-0.972756	-0.388019	-0.453763	-0.674372
Invasive	-0.331848	0.140714	-0.365102	-0.642573	-0.131508	0.0834775	-0.689295	-1.15619	-1.10801	-0.379921	-0.804876
Noninvasive	1.23261	1.951	-0.035555	-0.628658	-0.250677	0.512246	0.488648	1.33858	0.872293	1.1235	-1.45508
Noninvasive	0.00941308	0.700541	0.513479	0.0332741	0.0678669	-0.385645	-0.0910405	1.29081	-0.162717	-0.247557	-0.721767
Noninvasive	-0.168651	0.165627	0.518778	-0.182001	0.130784	-0.685738	-0.257248	1.32876	0.355586	-1.30978	-0.338968
Noninvasive	0.924551	-0.394157	0.319422	1.08245	-0.160489	-0.366635	0.16191	-0.406276	0.42825	-0.366962	0.715752
Noninvasive	0.0551723	-0.534956	0.189202	-0.862719	0.0342074	-0.1496	-0.715283	-0.419306	0.492598	-0.169056	-0.0701617
Noninvasive	1.02438	-0.717706	0.437499	-0.0608311	-0.152558	-0.557549	1.44397	-0.300102	0.936005	-0.0495482	-0.0602278
Noninvasive	0.56562	-0.20073	0.118993	-0.585983	0.686436	-0.528547	-1.17664	2.28485	-0.480078	-0.409266	-0.0537035
Invasive	0.48039	-0.149373	0.257955	2.24013	-0.517926	0.666757	2.88963	-1.05454	-0.696611	1.51935	-0.348414
Noninvasive	-0.200714	1.78861	0.434326	0.255851	-0.430189	-0.30296	-0.0225793	-0.747058	0.530738	-0.914456	-1.13488
Invasive	-0.0585325	-1.00824	0.399014	-0.184331	0.0792532	-0.626686	-0.572306	0.38643	-0.52647	0.694371	0.153932
Noninvasive	-1.44618	-1.61434	-0.599679	-0.686802	0.986446	0.184813	-1.00928	1.68626	-0.633814	-0.148524	0.889816
Noninvasive	-0.76327	0.0399592	0.559723	-0.328401	-0.228024	-0.0686591	-0.468927	-0.463358	-0.713729	0.419195	-0.322289
Noninvasive	-0.484018	-0.102414	-1.39403	-0.351594	-0.778713	-0.139283	1.51296	-0.762204	-0.988111	-0.782674	-0.0222266
Invasive	0.0506003	0.279625	-0.0801452	3.25415	-0.130427	0.056218	-0.0292536	0.680936	-1.06277	-1.12147	-0.738329
Noninvasive	1.03339	-0.128547	0.312273	0.307866	-0.104755	-0.48017	-0.0412298	1.4517	0.77554	-1.05824	0.187112
Invasive	-1.09075	-1.1945	0.811272	0.184099	-0.222698	-0.199202	1.55922	-0.0830515	0.0202679	1.56095	-0.417461
Noninvasive	1.23872	-0.132554	0.366051	-0.101291	-0.249502	-0.588171	1.43626	0.224814	-0.351472	-0.0750785	-0.252489
Noninvasive	0.561892	-0.678381	-0.00852725	-0.47394	0.0813212	-0.514217	-1.08329	-0.832267	-0.651621	1.34944	0.38798
Noninvasive	0.180909	-0.0321657	0.426015	-0.0563871	-0.151652	-0.349332	-0.707091	-0.534572	-0.284312	0.116886	-0.168678
Noninvasive	-0.733338	-0.469485	0.38508	-0.547515	-0.503849	0.0445283	1.98122	-0.44741	-0.416273	0.349329	-0.0465163
Noninvasive	2.84845	0.312863	-0.310005	-0.536589	0.082138	1.32374	-0.233669	0.600087	-0.148855	-0.811858	0.903036
Noninvasive	0.496802	-0.165444	0.35394	-0.250047	-0.245208	-0.13141	0.32656	-0.108217	1.39582	-0.81858	-0.562965
Noninvasive	-0.511674	-0.436035	-0.266645	-0.685613	-0.387067	0.0335167	0.752225	-0.725341	0.0342036	-1.38159	-0.292041
Noninvasive	0.302427	-0.351023	0.095013	-0.780123	0.214507	-0.267222	-0.494062	0.542913	-1.11623	0.140166	-0.487688
Noninvasive	1.96707	-0.185313	-1.47931	-0.87199	0.269182	-1.09775	-1.13261	-0.117935	-0.0873212	0.372049	0.266602
Noninvasive	-1.10139	0.128477	0.538122	-0.403676	-0.177807	0.117599	-0.50941	-0.137737	-0.820018	0.965181	-0.450913
Invasive	-0.100252	-0.653497	0.480436	-0.0224817	0.0153828	-0.363585	-0.372434	-0.490044	-0.56806	0.290537	-0.602871
Noninvasive	0.458073	0.713743	0.149552	-0.513299	-0.385022	-0.562186	-0.433586	-0.927847	-1.07494	-0.688295	-0.0472112
Noninvasive	-0.260183	-0.663721	0.571796	-0.377704	0.197556	-0.524064	-0.18834	0.654027	0.515903	-0.732484	-0.144165
Invasive	-1.57412	-0.523315	0.741627	0.43769	-0.302873	-0.128116	0.718817	0.339528	1.15809	2.03357	0.205806
Noninvasive	-0.891413	1.69005	0.505963	-0.556341	-0.224697	0.362549	-0.198089	-0.277745	-0.34918	0.0287903	-0.413729
Noninvasive	0.802156	-0.349433	0.199395	0.41557	0.236507	0.320677	-0.766272	1.50228	-0.55678	0.6638	0.288094
Invasive	1.67285	0.0291876	0.1248	-0.622174	0.0718914	-0.472034	-0.55213	0.933795	0.190227	-0.67608	0.536807
Invasive	0.717822	-0.435433	0.309374	0.693032	-0.0274296	-0.363065	-0.611717	-0.634261	-0.532412	0.302358	0.517329
Noninvasive	1.89576	0.453014	0.0814528	-0.801349	-0.0430061	1.4807	-0.132546	1.29884	0.00691862	-0.311507	-0.516195
Invasive	-0.812384	0.553352	0.566019	0.605647	-0.204992	-0.308497	-0.531973	-0.339595	0.292879	0.483068	-0.66697
Noninvasive	-0.702952	0.714652	0.455479	-0.650514	-0.27442	0.15542	-0.322313	-0.101067	-0.515494	-0.159648	-0.27345
Invasive	-0.508846	-0.695159	0.584832	0.683219	-0.381689	-0.410515	0.798878	-0.624179	1.49328	0.796861	-0.226244
Noninvasive	-0.785427	-1.09987	0.370162	-0.577671	-0.0538252	0.101173	1.10752	-0.60076	0.212109	-0.0901459	-0.744096
Noninvasive	-1.34933	-1.01508	-0.618015	-0.635103	-0.104508	0.490898	-0.191736	-0.490462	0.329442	-0.506266	-0.0183028
Noninvasive	-0.159356	-0.709628	0.310979	-0.583496	-0.119333	-0.299513	-0.21441	-0.376501	-0.254557	0.0520258	-0.402711
Noninvasive	1.30334	-0.394442	0.356602	-0.313378	0.142602	-0.430023	-0.00175203	1.15819	1.00005	-1.03383	0.111695
Noninvasive	1.51941	0.349929	0.142991	-0.6695	-0.0175887	1.00653	-0.188536	1.36112	-0.696192	0.642152	-0.603998
Noninvasive	0.00547197	-0.951592	0.0413562	4.44385	-0.0175893	0.26369	-0.205185	-1.00128	-1.13705	-1.1864	2.49399
Noninvasive	0.545247	-0.461535	-0.448314	-0.480061	-0.184941	-0.539054	-0.715883	-1.84238	-0.304425	0.692774	0.108612
Noninvasive	0.825864	-0.35736	0.274215	0.0183161	-0.079637	-0.73591	-0.405039	-0.457869	-0.677473	0.0253636	0.226836
Invasive	0.105444	-0.424917	0.422117	0.760602	-0.141366	-0.505464	-0.30745	1.55996	-0.967271	1.00482	0.274638
Invasive	1.73817	0.463213	0.0334305	-1.45143	0.121587	7.69448	-0.421573	-0.541004	-0.324939	4.50866	1.02308
Invasive	0.709294	-0.371279	-2.19576	-0.443102	-0.131771	-0.69038	-0.690962	-1.48043	0.0554037	0.516571	-0.74478
Noninvasive	0.176173	0.454891	0.264101	-0.692283	-0.194495	-0.315715	-0.337057	-0.257533	-0.870272	-0.991986	-0.361565
Invasive	0.455504	-0.747715	0.269644	-0.380218	-0.0947999	-0.736484	-0.542661	0.932208	0.120431	-0.00530551	0.67509
Invasive	1.04676	-0.487982	0.286859	0.111011	0.208179	0.262339	-0.0729764	1.88727	1.13345	0.0309526	0.0826139
Noninvasive	-0.159877	-0.715805	-0.482461	-0.746034	-0.00440548	-0.226224	-0.847515	-0.676109	0.545739	-0.110167	-0.0112607
Noninvasive	-0.149004	-0.434678	0.275957	2.44579	-0.149566	-0.418305	1.36131	-0.341397	-0.483886	1.1517	-0.734502
Noninvasive	-0.408712	0.101777	0.332232	-0.540104	-0.342382	-0.171858	-0.604909	-0.533177	-0.260951	0.00541795	-0.151976
Noninvasive	0.196059	-0.544525	0.2805	-0.692561	-0.155632	-0.467934	-0.326238	0.280642	-0.26653	0.12332	0.0540078
Noninvasive	-0.0868873	-0.211548	-0.406744	-0.758699	-0.14918	-0.127281	0.0314034	-0.511818	-0.486468	-0.744248	-0.321664
Noninvasive	0.106532	0.00857386	-4.09367	-0.0281831	-0.285012	-0.344145	-0.35862	-0.608147	-0.595559	-0.446442	-1.07007
Noninvasive	-1.68232	-0.741056	-0.196915	-0.635576	0.161867	0.516463	-0.294779	0.199642	0.370139	-1.08136	0.0420038
Invasive	-0.0480813	-0.243151	0.249268	-0.565306	-0.0977769	-0.305565	-0.541167	-0.563301	-0.61221	-0.301203	-0.544453
Noninvasive	-0.344615	-0.519799	-0.878055	-0.587597	-0.135818	-0.137208	-0.577744	-0.764473	-0.875872	0.158515	-0.579963
Noninvasive	1.6828	-0.0497548	-0.0975562	1.319	0.0940872	3.01069	-0.320049	-1.17331	-0.639229	-1.17161	1.19405
Noninvasive	1.02941	-0.931917	0.11639	0.241649	0.0158697	3.29155	-0.633573	1.89991	0.314473	1.36226	2.60094
Noninvasive	-0.304364	-0.465029	0.533461	0.109607	-0.240427	-0.282468	0.0245582	-0.180707	-0.259276	0.637999	-0.469861
Noninvasive	1.49585	-0.598995	-0.618803	-0.587367	-0.20508	-0.929061	1.38469	-0.738928	-0.765104	-0.268831	-0.241197
Noninvasive	1.81549	0.067112	-0.0938953	0.867817	0.0524931	-0.115075	-0.680523	-0.737117	-0.375258	-1.08497	0.941305
Noninvasive	2.06311	0.282091	0.0228687	-0.112425	-0.0587688	1.75068	0.194137	-0.757686	-0.301756	-0.0626058	0.351851
Noninvasive	-0.165123	-1.29392	0.47645	-0.286536	0.0504201	-0.0135061	-0.194687	0.477648	-0.375125	2.38041	0.369072
Noninvasive	-0.49695	1.43609	0.438572	-0.390218	-0.0981507	-0.125797	-0.210843	-0.227638	-0.710934	-1.15825	-0.450786
Noninvasive	0.575338	-0.410594	0.203574	-0.350885	-0.126595	-0.355348	-0.63631	-1.16389	0.574777	0.243275	0.140652
Noninvasive	-0.867347	0.625254	-0.868374	-0.68779	-0.687103	0.260669	-0.998419	-1.62732	1.26262	-1.30758	1.135
Noninvasive	0.482168	-0.305652	-0.0196455	-0.630873	-0.258014	-0.458723	-0.00177497	-1.03865	-0.499274	-0.202812	-0.372353
Noninvasive	0.950739	-0.206022	0.124098	0.847323	-0.152347	1.95614	0.143602	-0.794775	2.13093	-0.601432	-0.365682
Noninvasive	0.798995	0.467477	0.169432	1.63704	-0.163721	-0.738316	-0.125876	-0.226705	-0.956469	-0.805808	-0.223339
Noninvasive	1.2718	-0.425114	0.296927	-0.0283488	-0.196366	-0.594425	0.8681	-0.841539	0.0597225	-0.137363	0.0904734
Noninvasive	1.57035	-0.0322706	-0.0876109	-0.554401	-0.220392	-0.519386	0.445493	-0.878724	-0.74659	0.0459146	0.0228015
Invasive	-0.580418	-0.453705	0.575949	0.300322	-0.17368	-0.469556	-0.436649	-0.536996	-0.168817	0.22098	-0.371397
Noninvasive	-0.434613	-0.97379	0.300095	-0.644869	0.0820254	-0.232648	-1.14857	0.185418	0.404374	0.581688	0.567768
Noninvasive	-0.43825	3.25654	-0.0907297	-0.604524	-0.607592	0.346377	1.51074	-1.75017	-0.821898	-0.0661912	0.917975
Noninvasive	-0.173792	-0.959579	-0.312764	3.77818	0.902188	1.47009	-0.128132	3.57642	-2.5538	-2.01412	-1.83229
Noninvasive	-1.96619	-0.309955	-0.272734	-0.702995	0.133858	0.697715	-0.929491	0.707089	-0.782115	0.153402	0.98874
Noninvasive	0.74383	0.17321	-0.336763	-0.386377	-0.730208	-0.587835	8.891	0.244737	-1.21451	-1.56826	1.70149
Noninvasive	-2.79469	-1.53819	-0.269077	-0.646641	0.232526	0.959731	-0.369025	0.544974	1.67625	-0.374137	1.33513
Noninvasive	0.118226	-0.853444	0.467423	2.09736	0.10641	1.368	-0.650542	-2.45476	-1.02025	1.86885	2.56127
Noninvasive	0.418884	-0.682922	-0.00984634	-0.744933	-0.134304	-0.239265	-0.586016	-0.659477	0.380656	0.24051	0.121454
Noninvasive	0.127377	0.680005	0.32147	1.71775	-0.310189	-0.838843	0.0489948	-0.247584	-0.0577949	-1.05542	-0.608758
Noninvasive	0.571077	-0.466386	0.211912	0.372419	-0.121955	-0.655453	-0.390213	-1.20222	-0.723915	0.321647	0.154416
Noninvasive	-0.159754	0.362673	0.494448	0.256612	0.023317	-0.435198	-0.683482	0.525662	-1.12127	0.2337	-0.771956
Noninvasive	0.558708	1.33074	0.266745	0.381654	-0.190123	-0.298388	-0.709925	0.120274	1.31874	-1.1682	-0.519517
Noninvasive	0.535508	-0.189132	-0.0254405	-0.839452	-0.0536256	-0.302642	-0.317431	0.15837	-0.695384	0.509454	-0.327489
Noninvasive	0.424333	-0.474734	0.465413	-0.295452	-0.139273	-0.465507	-0.453506	1.09725	-0.373088	0.548777	0.619025
[truncated: 158 more rows]
